# Supplementary material for: 2,2′-(Disulfanedi­yl)dibenzoic acid–N,N′-bis­(4-pyridyl­meth­yl)ethane­dithio­amide (1/1)
Source: Acta Crystallogr Sect E Struct Rep Online. 2010 Sep 18;66(Pt 10):o2592. doi: 10.1107/S1600536810036755 (PMC2983272; doi:10.1107/S1600536810036755)
Supplement: Supplementary file 1 [file e-66-o2592-sup1.cif]

##############################################################################
###                                                                        ###
###        Electronic paper (Acta Crystallographica Section E)             ###
###                                                                        ###
##############################################################################
#                                                                            #
# This CIF contains the data in a paper accepted for publication in Acta     #
# Crystallographica Section E. It conforms to the requirements of Notes      #
# for Authors for Section E, and has been peer reviewed under the auspices   #
# of the IUCr Commission on Journals.                                        #
#                                                                            #
# Full details of the Crystallographic Information File format               #
# are given in the paper "The Crystallographic Information File (CIF):       #
# a New Standard Archive File for Crystallography" by S. R. Hall, F. H.      #
# Allen and I. D. Brown [Acta Cryst. (1991), A47, 655-685].                  #
#                                                                            #
# The current version of the core CIF dictionary is obtainable from          #
# ftp://ftp.iucr.org/pub/cif_core.dic. The current version number is 2.4.    #
#                                                                            #
# Software is freely available for graphical display of the structure(s) in  #
# this CIF.  For information consult the CIF home page http://www.iucr.org/  #
# cif/home.html                                                              #
#                                                                            #
# This file may be used for bona fide research purposes within the           #
# scientific community so long as proper attribution is given to the journal # 
# article from which it was obtained.                                        #
#                                                                            #
##############################################################################
                                             
data_global
_audit_creation_method     SHELXL-97
_journal_date_recd_electronic     2010-09-14
_journal_date_accepted     2010-09-14
_journal_name_full     'Acta Crystallographica, Section E'
_journal_year     2010
_journal_volume     66
_journal_issue     10
_journal_page_first     o2592
_journal_page_last     o2592
_journal_paper_category     QO
_journal_coeditor_code     HG2714
_publ_contact_author_name     ' Edward RT Tiekink '
_publ_contact_author_address
;
Department of Chemistry, University of Malaya,
50603 Kuala Lumpur, Malaysia
;
_publ_contact_author_email
;
edward.tiekink@gmail.com
;
_publ_contact_author_fax     ' +60 3 7967 4193 '
_publ_contact_author_phone     ' +60 3 7967 6775 '
_publ_section_title
;
2,2'-(Disulfanediyl)dibenzoic
acid--<i>N</i>,<i>N</i>'-bis(4-pyridylmethyl)ethanedithioamide (1/1)
;
loop_
    _publ_author_name
    _publ_author_footnote
    _publ_author_address
    'Arman, Hadi D.' .
;
Department of Chemistry, The University of Texas at San Antonio,
One UTSA Circle, San Antonio, Texas 78249-0698, USA
;
    'Miller, Tyler' .
;
Department of Chemistry, The University of Texas at San Antonio,
One UTSA Circle, San Antonio, Texas 78249-0698, USA
;
    ' Poplaukhin, Pavel' .
;
Chemical Abstracts Service, 2540 Olentangy River Rd, Columbus,
Ohio 43202, USA
;
    'Tiekink, Edward R. T.' .
;
Department of Chemistry, University of Malaya,
50603 Kuala Lumpur, Malaysia
;
data_I
_audit_creation_method     SHELXL-97
_chemical_name_systematic
;
2,2'-(Disulfanediyl)dibenzoic
acid--<i>N</i>,<i>N</i>'-bis(4-pyridylmethyl)ethanedithioamide (1/1)
;
_chemical_name_common     ?
_chemical_formula_moiety     'C14 H14 N4 S2, C14 H10 O4 S2'
_chemical_formula_sum     'C28 H24 N4 O4 S4'
_chemical_formula_iupac     'C14 H14 N4 S2, C14 H10 O4 S2'
_chemical_formula_weight     608.75
_chemical_melting_point     ?
_symmetry_cell_setting     monoclinic
_symmetry_space_group_name_H-M     'P 21/c'
_symmetry_space_group_name_Hall     '-P 2ybc'
loop_
    _symmetry_equiv_pos_as_xyz
    'x, y, z'
    '-x, y+1/2, -z+1/2'
    '-x, -y, -z'
    'x, -y-1/2, z-1/2'
_cell_length_a     18.502(5)
_cell_length_b     10.624(3)
_cell_length_c     15.026(4)
_cell_angle_alpha     90
_cell_angle_beta     110.235(5)
_cell_angle_gamma     90
_cell_volume     2771.3(13)
_cell_formula_units_Z     4
_cell_measurement_reflns_used     11634
_cell_measurement_theta_min     2.2
_cell_measurement_theta_max     40.8
_cell_measurement_temperature     98(2)
_exptl_crystal_description     'block'
_exptl_crystal_colour     'red'
_exptl_crystal_size_max     0.38
_exptl_crystal_size_mid     0.26
_exptl_crystal_size_min     0.10
_exptl_crystal_density_diffrn     1.459
_exptl_crystal_density_meas     ?
_exptl_crystal_density_method     'not measured'
_exptl_crystal_F_000     1264
_exptl_absorpt_coefficient_mu     0.386
_exptl_absorpt_correction_type     none
_exptl_absorpt_process_details     ?
_exptl_absorpt_correction_T_min     ?
_exptl_absorpt_correction_T_max     ?
_exptl_special_details
;
;
_diffrn_ambient_temperature     98(2)
_diffrn_radiation_type     MoK\a
_diffrn_radiation_wavelength     0.71069
_diffrn_radiation_source     'fine-focus sealed tube'
_diffrn_radiation_monochromator     graphite
_diffrn_measurement_device_type     'Rigaku AFC12\K/SATURN724'
_diffrn_measurement_method     \w
_diffrn_detector_area_resol_mean     ?
_diffrn_reflns_number     16758
_diffrn_reflns_av_R_equivalents     0.050
_diffrn_reflns_av_sigmaI/netI     0.058
_diffrn_reflns_theta_min     2.3
_diffrn_reflns_theta_max     27.5
_diffrn_reflns_theta_full     27.5
_diffrn_measured_fraction_theta_max     0.998
_diffrn_measured_fraction_theta_full     0.998
_diffrn_reflns_limit_h_min     -22
_diffrn_reflns_limit_h_max     24
_diffrn_reflns_limit_k_min     -13
_diffrn_reflns_limit_k_max     12
_diffrn_reflns_limit_l_min     -19
_diffrn_reflns_limit_l_max     12
_diffrn_standards_number     0
_diffrn_standards_interval_count     0
_diffrn_standards_interval_time     ?
_diffrn_standards_decay_%     '< 1'
_refine_special_details
;
Refinement of <i>F</i>^2^ against ALL reflections. The weighted <i>R</i>-factor
<i>wR</i> and goodness of fit <i>S</i> are based on <i>F</i>^2^, conventional
<i>R</i>-factors <i>R</i> are based on <i>F</i>, with <i>F</i> set to zero for
negative <i>F</i>^2^. The threshold expression of <i>F</i>^2^ >
2\s(<i>F</i>^2^) is used only for calculating <i>R</i>-factors(gt) <i>etc</i>.
and is not relevant to the choice of reflections for refinement.
<i>R</i>-factors based on <i>F</i>^2^ are statistically about twice as large
as those based on <i>F</i>, and <i>R</i>- factors based on ALL data will be
even larger.
;
_reflns_number_total     6348
_reflns_number_gt     5349
_reflns_threshold_expression     I>2\s(I)
_refine_ls_structure_factor_coef     Fsqd
_refine_ls_matrix_type     full
_refine_ls_R_factor_all     0.076
_refine_ls_R_factor_gt     0.063
_refine_ls_wR_factor_gt     0.147
_refine_ls_wR_factor_ref     0.156
_refine_ls_goodness_of_fit_ref     1.13
_refine_ls_restrained_S_all     1.13
_refine_ls_number_reflns     6348
_refine_ls_number_parameters     373
_refine_ls_number_restraints     4
_refine_ls_hydrogen_treatment     mixed
_refine_ls_weighting_scheme     calc
_refine_ls_weighting_details
         'calc w=1/[\s^2^(Fo^2^)+(0.0595P)^2^+1.5417P] where P=(Fo^2^+2Fc^2^)/3'
_atom_sites_solution_hydrogens     geom
_atom_sites_solution_primary     direct
_atom_sites_solution_secondary     difmap
_refine_ls_shift/su_max     0.001
_refine_ls_shift/su_mean     0.000
_refine_diff_density_max     0.40
_refine_diff_density_min     -0.30
_refine_ls_extinction_method     none
_refine_ls_extinction_coef     ?
loop_
    _atom_type_symbol
    _atom_type_description
    _atom_type_scat_dispersion_real
    _atom_type_scat_dispersion_imag
    _atom_type_scat_source
    'C' 'C' 0.0033 0.0016
                         'International Tables Vol C Tables 4.2.6.8 and 6.1.1.4'
    'H' 'H' 0.0000 0.0000
                         'International Tables Vol C Tables 4.2.6.8 and 6.1.1.4'
    'N' 'N' 0.0061 0.0033
                         'International Tables Vol C Tables 4.2.6.8 and 6.1.1.4'
    'O' 'O' 0.0106 0.0060
                         'International Tables Vol C Tables 4.2.6.8 and 6.1.1.4'
    'S' 'S' 0.1246 0.1234
                         'International Tables Vol C Tables 4.2.6.8 and 6.1.1.4'
_computing_data_collection
                 'CrystalClear (Molecular Structure Corporation & Rigaku, 2005)'
_computing_cell_refinement
                 'CrystalClear (Molecular Structure Corporation & Rigaku, 2005)'
_computing_data_reduction
                 'CrystalClear (Molecular Structure Corporation & Rigaku, 2005)'
_computing_structure_solution     'SHELXS97 (Sheldrick, 2008)'
_computing_structure_refinement     'SHELXL97 (Sheldrick, 2008)'
_computing_molecular_graphics
                       'ORTEPII (Johnson, 1976) and DIAMOND (Brandenburg, 2006)'
_computing_publication_material     'publCIF (Westrip, 2010)'
loop_
    _atom_site_type_symbol
    _atom_site_label
    _atom_site_fract_x
    _atom_site_fract_y
    _atom_site_fract_z
    _atom_site_U_iso_or_equiv
    _atom_site_adp_type
    _atom_site_calc_flag
    _atom_site_refinement_flags
    _atom_site_occupancy
    _atom_site_disorder_assembly
    _atom_site_disorder_group
    S S1 0.14789(4) 1.09050(7) 0.26162(6) 0.0419(2) Uani d . 1 . .
    S S2 0.38384(5) 1.05034(10) 0.43964(7) 0.0577(3) Uani d . 1 . .
    S S3 0.28281(4) 0.41538(6) 0.47637(5) 0.03595(18) Uani d . 1 . .
    S S4 0.23818(4) 0.28425(6) 0.54351(5) 0.03659(18) Uani d . 1 . .
    O O1 0.36687(12) 0.57687(19) 0.40613(16) 0.0439(5) Uani d . 1 . .
    O O2 0.45371(13) 0.7063(3) 0.50168(18) 0.0542(6) Uani d D 1 . .
    H H1o 0.469(2) 0.707(4) 0.455(2) 0.081 Uiso d D 1 . .
    O O3 0.18572(13) 0.1116(2) 0.63693(18) 0.0487(5) Uani d . 1 . .
    O O4 0.06256(14) 0.06603(19) 0.61426(18) 0.0482(6) Uani d D 1 . .
    H H2o 0.0915(19) 0.016(3) 0.655(2) 0.072 Uiso d D 1 . .
    N N1 0.10469(15) 0.6043(2) 0.23918(19) 0.0389(6) Uani d . 1 . .
    N N2 0.22644(15) 0.9846(3) 0.42551(19) 0.0445(6) Uani d D 1 . .
    H H1n 0.2727(10) 0.978(3) 0.4689(19) 0.053 Uiso d D 1 . .
    N N3 0.30049(14) 1.2123(2) 0.3103(2) 0.0401(6) Uani d D 1 . .
    H H2n 0.2547(10) 1.233(3) 0.271(2) 0.048 Uiso d D 1 . .
    N N4 0.48896(14) 1.2348(3) 0.12994(19) 0.0439(6) Uani d . 1 . .
    C C1 0.13990(17) 0.8058(3) 0.3642(2) 0.0363(6) Uani d . 1 . .
    C C2 0.19777(17) 0.7309(3) 0.3524(2) 0.0389(6) Uani d . 1 . .
    H H2 0.2504 0.7483 0.3872 0.047 Uiso calc R 1 . .
    C C3 0.17793(17) 0.6311(3) 0.2896(2) 0.0376(6) Uani d . 1 . .
    H H3 0.2176 0.5801 0.2820 0.045 Uiso calc R 1 . .
    C C4 0.04915(17) 0.6752(3) 0.2516(2) 0.0389(6) Uani d . 1 . .
    H H4 -0.0030 0.6554 0.2163 0.047 Uiso calc R 1 . .
    C C5 0.06427(16) 0.7753(3) 0.3131(2) 0.0367(6) Uani d . 1 . .
    H H5 0.0233 0.8230 0.3205 0.044 Uiso calc R 1 . .
    C C6 0.16015(19) 0.9164(3) 0.4317(2) 0.0465(7) Uani d . 1 . .
    H H6A 0.1155 0.9740 0.4164 0.056 Uiso calc R 1 . .
    H H6B 0.1717 0.8858 0.4974 0.056 Uiso calc R 1 . .
    C C7 0.22516(16) 1.0588(3) 0.3541(2) 0.0365(6) Uani d . 1 . .
    C C8 0.30383(17) 1.1141(3) 0.3643(2) 0.0395(7) Uani d . 1 . .
    C C9 0.36528(19) 1.2963(3) 0.3191(3) 0.0514(9) Uani d . 1 . .
    H H9A 0.4025 1.2903 0.3847 0.062 Uiso calc R 1 . .
    H H9B 0.3459 1.3839 0.3093 0.062 Uiso calc R 1 . .
    C C10 0.40742(17) 1.2706(3) 0.2513(2) 0.0414(7) Uani d . 1 . .
    C C11 0.43798(18) 1.3709(3) 0.2185(3) 0.0476(7) Uani d . 1 . .
    H H11 0.4306 1.4543 0.2365 0.057 Uiso calc R 1 . .
    C C12 0.47942(19) 1.3496(3) 0.1591(3) 0.0509(8) Uani d . 1 . .
    H H12 0.5018 1.4192 0.1385 0.061 Uiso calc R 1 . .
    C C13 0.45899(17) 1.1392(3) 0.1596(2) 0.0447(7) Uani d . 1 . .
    H H13 0.4657 1.0572 0.1384 0.054 Uiso calc R 1 . .
    C C14 0.41768(18) 1.1519(3) 0.2208(3) 0.0470(7) Uani d . 1 . .
    H H14 0.3969 1.0802 0.2411 0.056 Uiso calc R 1 . .
    C C15 0.35166(15) 0.6427(2) 0.5491(2) 0.0336(6) Uani d . 1 . .
    C C16 0.29850(16) 0.5498(2) 0.5523(2) 0.0337(6) Uani d . 1 . .
    C C17 0.25988(17) 0.5629(3) 0.6169(2) 0.0384(6) Uani d . 1 . .
    H H17 0.2235 0.5011 0.6193 0.046 Uiso calc R 1 . .
    C C18 0.27440(19) 0.6650(3) 0.6771(2) 0.0460(7) Uani d . 1 . .
    H H18 0.2473 0.6728 0.7203 0.055 Uiso calc R 1 . .
    C C19 0.32744(19) 0.7565(3) 0.6763(3) 0.0482(8) Uani d . 1 . .
    H H19 0.3373 0.8259 0.7187 0.058 Uiso calc R 1 . .
    C C20 0.36576(17) 0.7446(3) 0.6123(2) 0.0407(7) Uani d . 1 . .
    H H20 0.4024 0.8067 0.6112 0.049 Uiso calc R 1 . .
    C C21 0.39214(16) 0.6382(3) 0.4790(2) 0.0352(6) Uani d . 1 . .
    C C22 0.13608(16) 0.3115(3) 0.4988(2) 0.0346(6) Uani d . 1 . .
    C C23 0.08651(17) 0.2328(2) 0.5271(2) 0.0351(6) Uani d . 1 . .
    C C24 0.00720(18) 0.2556(3) 0.4900(2) 0.0418(7) Uani d . 1 . .
    H H24 -0.0266 0.2019 0.5078 0.050 Uiso calc R 1 . .
    C C25 -0.02326(18) 0.3530(3) 0.4287(2) 0.0450(7) Uani d . 1 . .
    H H25 -0.0773 0.3669 0.4047 0.054 Uiso calc R 1 . .
    C C26 0.02518(19) 0.4301(3) 0.4026(2) 0.0466(7) Uani d . 1 . .
    H H26 0.0046 0.4987 0.3610 0.056 Uiso calc R 1 . .
    C C27 0.10406(17) 0.4090(3) 0.4363(2) 0.0415(7) Uani d . 1 . .
    H H27 0.1367 0.4622 0.4161 0.050 Uiso calc R 1 . .
    C C28 0.11699(17) 0.1310(3) 0.5979(2) 0.0369(6) Uani d . 1 . .
loop_
    _atom_site_aniso_label
    _atom_site_aniso_U_11
    _atom_site_aniso_U_22
    _atom_site_aniso_U_33
    _atom_site_aniso_U_12
    _atom_site_aniso_U_13
    _atom_site_aniso_U_23
    S1 0.0356(4) 0.0497(4) 0.0434(5) -0.0029(3) 0.0175(3) 0.0003(3)
    S2 0.0405(4) 0.0839(6) 0.0467(5) -0.0025(4) 0.0127(4) -0.0042(5)
    S3 0.0454(4) 0.0380(4) 0.0333(4) -0.0046(3) 0.0250(3) -0.0045(3)
    S4 0.0435(4) 0.0368(3) 0.0357(4) -0.0001(3) 0.0215(3) 0.0020(3)
    O1 0.0499(12) 0.0498(12) 0.0446(13) -0.0110(9) 0.0321(11) -0.0096(10)
    O2 0.0440(12) 0.0843(16) 0.0417(14) -0.0211(11) 0.0244(11) -0.0103(13)
    O3 0.0585(14) 0.0433(11) 0.0520(14) 0.0064(10) 0.0292(12) 0.0153(10)
    O4 0.0566(14) 0.0402(11) 0.0561(15) -0.0004(10) 0.0300(12) 0.0117(10)
    N1 0.0505(14) 0.0356(12) 0.0407(14) -0.0035(10) 0.0285(12) -0.0009(10)
    N2 0.0473(14) 0.0528(15) 0.0324(14) -0.0135(12) 0.0125(12) -0.0055(12)
    N3 0.0408(13) 0.0452(13) 0.0427(15) -0.0110(11) 0.0253(12) -0.0135(11)
    N4 0.0355(12) 0.0631(16) 0.0361(15) 0.0073(11) 0.0160(11) 0.0018(12)
    C1 0.0486(16) 0.0363(13) 0.0296(15) -0.0040(12) 0.0205(13) 0.0023(11)
    C2 0.0376(14) 0.0440(15) 0.0368(17) 0.0005(12) 0.0152(13) 0.0100(12)
    C3 0.0442(15) 0.0341(13) 0.0431(17) 0.0045(11) 0.0262(14) 0.0100(12)
    C4 0.0417(15) 0.0393(14) 0.0399(17) -0.0047(12) 0.0197(13) -0.0018(12)
    C5 0.0422(15) 0.0372(13) 0.0379(16) -0.0005(11) 0.0231(13) -0.0007(12)
    C6 0.0573(19) 0.0523(17) 0.0356(17) -0.0154(15) 0.0231(15) -0.0088(14)
    C7 0.0423(15) 0.0377(14) 0.0346(16) -0.0074(11) 0.0200(13) -0.0092(12)
    C8 0.0415(15) 0.0451(15) 0.0371(16) -0.0088(12) 0.0202(13) -0.0160(13)
    C9 0.0545(19) 0.0558(18) 0.058(2) -0.0189(15) 0.0367(18) -0.0220(16)
    C10 0.0378(15) 0.0480(16) 0.0438(18) -0.0066(12) 0.0210(14) -0.0065(13)
    C11 0.0480(17) 0.0491(17) 0.051(2) 0.0005(14) 0.0241(16) -0.0003(15)
    C12 0.0492(18) 0.0589(19) 0.052(2) 0.0012(15) 0.0273(17) 0.0020(16)
    C13 0.0417(16) 0.0509(17) 0.0427(18) 0.0026(13) 0.0160(14) -0.0075(14)
    C14 0.0492(17) 0.0469(16) 0.051(2) -0.0080(13) 0.0248(16) -0.0093(14)
    C15 0.0333(13) 0.0394(14) 0.0313(15) -0.0002(11) 0.0154(12) -0.0004(11)
    C16 0.0378(14) 0.0370(13) 0.0300(15) 0.0011(11) 0.0165(12) -0.0008(11)
    C17 0.0444(15) 0.0408(14) 0.0382(17) -0.0022(12) 0.0246(14) -0.0037(12)
    C18 0.0568(18) 0.0523(17) 0.0413(18) -0.0017(14) 0.0326(16) -0.0079(14)
    C19 0.0574(19) 0.0482(17) 0.0459(19) -0.0053(14) 0.0267(16) -0.0164(14)
    C20 0.0425(15) 0.0432(15) 0.0402(17) -0.0062(12) 0.0190(14) -0.0060(13)
    C21 0.0363(14) 0.0389(14) 0.0347(16) 0.0012(11) 0.0178(12) 0.0008(12)
    C22 0.0418(14) 0.0375(13) 0.0291(15) -0.0049(11) 0.0182(12) -0.0040(11)
    C23 0.0470(15) 0.0350(13) 0.0279(14) -0.0040(11) 0.0187(12) -0.0023(11)
    C24 0.0481(16) 0.0431(15) 0.0391(17) -0.0109(13) 0.0213(14) -0.0024(13)
    C25 0.0416(16) 0.0552(18) 0.0354(17) -0.0042(13) 0.0099(14) 0.0021(14)
    C26 0.0497(17) 0.0499(17) 0.0370(18) -0.0036(14) 0.0108(14) 0.0088(13)
    C27 0.0449(16) 0.0456(16) 0.0359(17) -0.0068(13) 0.0166(14) 0.0065(13)
    C28 0.0494(17) 0.0323(13) 0.0373(16) -0.0010(12) 0.0255(14) -0.0020(11)
_geom_special_details
;
All s.u.'s (except the s.u. in the dihedral angle between two l.s. planes) are
estimated using the full covariance matrix. The cell s.u.'s are taken into
account individually in the estimation of s.u.'s in distances, angles and
torsion angles; correlations between s.u.'s in cell parameters are only used
when they are defined by crystal symmetry. An approximate (isotropic)
treatment of cell s.u.'s is used for estimating s.u.'s involving l.s. planes.
;
loop_
    _geom_bond_atom_site_label_1
    _geom_bond_atom_site_label_2
    _geom_bond_site_symmetry_2
    _geom_bond_distance
    _geom_bond_publ_flag
    S1 C7 . 1.648(3) ?
    S2 C8 . 1.665(3) ?
    S3 C16 . 1.788(3) ?
    S3 S4 . 2.0535(10) ?
    S4 C22 . 1.796(3) ?
    O1 C21 . 1.219(4) ?
    O2 C21 . 1.292(3) ?
    O2 H1o . 0.84(3) ?
    O3 C28 . 1.220(4) ?
    O4 C28 . 1.312(3) ?
    O4 H2o . 0.85(3) ?
    N1 C3 . 1.334(4) ?
    N1 C4 . 1.338(4) ?
    N2 C7 . 1.325(4) ?
    N2 C6 . 1.455(4) ?
    N2 H1n . 0.88(3) ?
    N3 C8 . 1.310(4) ?
    N3 C9 . 1.464(4) ?
    N3 H2n . 0.88(3) ?
    N4 C13 . 1.308(4) ?
    N4 C12 . 1.329(4) ?
    C1 C5 . 1.382(4) ?
    C1 C2 . 1.394(4) ?
    C1 C6 . 1.512(4) ?
    C2 C3 . 1.382(4) ?
    C2 H2 . 0.9500 ?
    C3 H3 . 0.9500 ?
    C4 C5 . 1.373(4) ?
    C4 H4 . 0.9500 ?
    C5 H5 . 0.9500 ?
    C6 H6A . 0.9900 ?
    C6 H6B . 0.9900 ?
    C7 C8 . 1.527(4) ?
    C9 C10 . 1.506(4) ?
    C9 H9A . 0.9900 ?
    C9 H9B . 0.9900 ?
    C10 C11 . 1.375(4) ?
    C10 C14 . 1.378(4) ?
    C11 C12 . 1.381(4) ?
    C11 H11 . 0.9500 ?
    C12 H12 . 0.9500 ?
    C13 C14 . 1.390(4) ?
    C13 H13 . 0.9500 ?
    C14 H14 . 0.9500 ?
    C15 C20 . 1.404(4) ?
    C15 C16 . 1.406(4) ?
    C15 C21 . 1.490(4) ?
    C16 C17 . 1.397(4) ?
    C17 C18 . 1.379(4) ?
    C17 H17 . 0.9500 ?
    C18 C19 . 1.384(4) ?
    C18 H18 . 0.9500 ?
    C19 C20 . 1.384(4) ?
    C19 H19 . 0.9500 ?
    C20 H20 . 0.9500 ?
    C22 C27 . 1.386(4) ?
    C22 C23 . 1.411(4) ?
    C23 C24 . 1.399(4) ?
    C23 C28 . 1.485(4) ?
    C24 C25 . 1.371(4) ?
    C24 H24 . 0.9500 ?
    C25 C26 . 1.367(4) ?
    C25 H25 . 0.9500 ?
    C26 C27 . 1.388(4) ?
    C26 H26 . 0.9500 ?
    C27 H27 . 0.9500 ?
loop_
    _geom_angle_atom_site_label_1
    _geom_angle_atom_site_label_2
    _geom_angle_atom_site_label_3
    _geom_angle_site_symmetry_1
    _geom_angle_site_symmetry_3
    _geom_angle
    _geom_angle_publ_flag
    C16 S3 S4 . . 103.44(10) ?
    C22 S4 S3 . . 104.86(10) ?
    C21 O2 H1O . . 108(3) ?
    C28 O4 H2O . . 98(3) ?
    C3 N1 C4 . . 118.6(3) ?
    C7 N2 C6 . . 124.7(3) ?
    C7 N2 H1N . . 113(2) ?
    C6 N2 H1N . . 122(2) ?
    C8 N3 C9 . . 124.6(3) ?
    C8 N3 H2N . . 117(2) ?
    C9 N3 H2N . . 118(2) ?
    C13 N4 C12 . . 118.7(3) ?
    C5 C1 C2 . . 118.1(3) ?
    C5 C1 C6 . . 121.5(3) ?
    C2 C1 C6 . . 120.4(3) ?
    C3 C2 C1 . . 119.4(3) ?
    C3 C2 H2 . . 120.3 ?
    C1 C2 H2 . . 120.3 ?
    N1 C3 C2 . . 121.9(3) ?
    N1 C3 H3 . . 119.0 ?
    C2 C3 H3 . . 119.0 ?
    N1 C4 C5 . . 122.9(3) ?
    N1 C4 H4 . . 118.6 ?
    C5 C4 H4 . . 118.6 ?
    C4 C5 C1 . . 119.1(3) ?
    C4 C5 H5 . . 120.4 ?
    C1 C5 H5 . . 120.4 ?
    N2 C6 C1 . . 111.3(2) ?
    N2 C6 H6A . . 109.4 ?
    C1 C6 H6A . . 109.4 ?
    N2 C6 H6B . . 109.4 ?
    C1 C6 H6B . . 109.4 ?
    H6A C6 H6B . . 108.0 ?
    N2 C7 C8 . . 113.5(3) ?
    N2 C7 S1 . . 124.9(2) ?
    C8 C7 S1 . . 121.6(2) ?
    N3 C8 C7 . . 113.9(3) ?
    N3 C8 S2 . . 125.8(2) ?
    C7 C8 S2 . . 120.3(2) ?
    N3 C9 C10 . . 115.3(3) ?
    N3 C9 H9A . . 108.4 ?
    C10 C9 H9A . . 108.4 ?
    N3 C9 H9B . . 108.4 ?
    C10 C9 H9B . . 108.4 ?
    H9A C9 H9B . . 107.5 ?
    C11 C10 C14 . . 117.9(3) ?
    C11 C10 C9 . . 118.4(3) ?
    C14 C10 C9 . . 123.7(3) ?
    C10 C11 C12 . . 119.6(3) ?
    C10 C11 H11 . . 120.2 ?
    C12 C11 H11 . . 120.2 ?
    N4 C12 C11 . . 122.0(3) ?
    N4 C12 H12 . . 119.0 ?
    C11 C12 H12 . . 119.0 ?
    N4 C13 C14 . . 123.0(3) ?
    N4 C13 H13 . . 118.5 ?
    C14 C13 H13 . . 118.5 ?
    C10 C14 C13 . . 118.7(3) ?
    C10 C14 H14 . . 120.6 ?
    C13 C14 H14 . . 120.6 ?
    C20 C15 C16 . . 119.1(3) ?
    C20 C15 C21 . . 118.8(2) ?
    C16 C15 C21 . . 122.0(2) ?
    C17 C16 C15 . . 119.1(3) ?
    C17 C16 S3 . . 120.9(2) ?
    C15 C16 S3 . . 120.0(2) ?
    C18 C17 C16 . . 120.3(3) ?
    C18 C17 H17 . . 119.9 ?
    C16 C17 H17 . . 119.9 ?
    C17 C18 C19 . . 121.6(3) ?
    C17 C18 H18 . . 119.2 ?
    C19 C18 H18 . . 119.2 ?
    C20 C19 C18 . . 118.5(3) ?
    C20 C19 H19 . . 120.7 ?
    C18 C19 H19 . . 120.7 ?
    C19 C20 C15 . . 121.4(3) ?
    C19 C20 H20 . . 119.3 ?
    C15 C20 H20 . . 119.3 ?
    O1 C21 O2 . . 124.4(3) ?
    O1 C21 C15 . . 121.5(3) ?
    O2 C21 C15 . . 114.1(3) ?
    C27 C22 C23 . . 118.5(3) ?
    C27 C22 S4 . . 121.5(2) ?
    C23 C22 S4 . . 120.1(2) ?
    C24 C23 C22 . . 118.6(3) ?
    C24 C23 C28 . . 119.9(2) ?
    C22 C23 C28 . . 121.5(3) ?
    C25 C24 C23 . . 122.0(3) ?
    C25 C24 H24 . . 119.0 ?
    C23 C24 H24 . . 119.0 ?
    C26 C25 C24 . . 119.1(3) ?
    C26 C25 H25 . . 120.4 ?
    C24 C25 H25 . . 120.4 ?
    C25 C26 C27 . . 120.7(3) ?
    C25 C26 H26 . . 119.7 ?
    C27 C26 H26 . . 119.7 ?
    C22 C27 C26 . . 121.1(3) ?
    C22 C27 H27 . . 119.4 ?
    C26 C27 H27 . . 119.4 ?
    O3 C28 O4 . . 124.2(3) ?
    O3 C28 C23 . . 122.8(3) ?
    O4 C28 C23 . . 113.0(3) ?
loop_
    _geom_torsion_atom_site_label_1
    _geom_torsion_atom_site_label_2
    _geom_torsion_atom_site_label_3
    _geom_torsion_atom_site_label_4
    _geom_torsion_site_symmetry_1
    _geom_torsion_site_symmetry_2
    _geom_torsion_site_symmetry_3
    _geom_torsion_site_symmetry_4
    _geom_torsion
    _geom_torsion_publ_flag
    C16 S3 S4 C22 . . . . 88.06(13) ?
    C5 C1 C2 C3 . . . . 1.1(4) ?
    C6 C1 C2 C3 . . . . -179.4(3) ?
    C4 N1 C3 C2 . . . . -1.3(4) ?
    C1 C2 C3 N1 . . . . 0.3(4) ?
    C3 N1 C4 C5 . . . . 0.8(4) ?
    N1 C4 C5 C1 . . . . 0.6(4) ?
    C2 C1 C5 C4 . . . . -1.5(4) ?
    C6 C1 C5 C4 . . . . 178.9(3) ?
    C7 N2 C6 C1 . . . . 73.4(4) ?
    C5 C1 C6 N2 . . . . -139.7(3) ?
    C2 C1 C6 N2 . . . . 40.8(4) ?
    C6 N2 C7 C8 . . . . -177.5(3) ?
    C6 N2 C7 S1 . . . . 2.1(4) ?
    C9 N3 C8 C7 . . . . 168.0(2) ?
    C9 N3 C8 S2 . . . . -11.6(4) ?
    N2 C7 C8 N3 . . . . -162.1(3) ?
    S1 C7 C8 N3 . . . . 18.3(3) ?
    N2 C7 C8 S2 . . . . 17.4(3) ?
    S1 C7 C8 S2 . . . . -162.20(17) ?
    C8 N3 C9 C10 . . . . 98.3(4) ?
    N3 C9 C10 C11 . . . . 146.4(3) ?
    N3 C9 C10 C14 . . . . -34.1(5) ?
    C14 C10 C11 C12 . . . . -2.0(5) ?
    C9 C10 C11 C12 . . . . 177.6(3) ?
    C13 N4 C12 C11 . . . . -1.0(5) ?
    C10 C11 C12 N4 . . . . 2.1(5) ?
    C12 N4 C13 C14 . . . . -0.2(5) ?
    C11 C10 C14 C13 . . . . 0.8(5) ?
    C9 C10 C14 C13 . . . . -178.7(3) ?
    N4 C13 C14 C10 . . . . 0.3(5) ?
    C20 C15 C16 C17 . . . . 1.4(4) ?
    C21 C15 C16 C17 . . . . -177.0(3) ?
    C20 C15 C16 S3 . . . . -177.1(2) ?
    C21 C15 C16 S3 . . . . 4.5(4) ?
    S4 S3 C16 C17 . . . . -20.3(3) ?
    S4 S3 C16 C15 . . . . 158.2(2) ?
    C15 C16 C17 C18 . . . . -0.6(4) ?
    S3 C16 C17 C18 . . . . 177.9(2) ?
    C16 C17 C18 C19 . . . . -0.5(5) ?
    C17 C18 C19 C20 . . . . 0.7(5) ?
    C18 C19 C20 C15 . . . . 0.1(5) ?
    C16 C15 C20 C19 . . . . -1.2(5) ?
    C21 C15 C20 C19 . . . . 177.3(3) ?
    C20 C15 C21 O1 . . . . -157.7(3) ?
    C16 C15 C21 O1 . . . . 20.7(4) ?
    C20 C15 C21 O2 . . . . 20.7(4) ?
    C16 C15 C21 O2 . . . . -160.9(3) ?
    S3 S4 C22 C27 . . . . -3.0(3) ?
    S3 S4 C22 C23 . . . . 177.0(2) ?
    C27 C22 C23 C24 . . . . 0.8(4) ?
    S4 C22 C23 C24 . . . . -179.2(2) ?
    C27 C22 C23 C28 . . . . -176.5(3) ?
    S4 C22 C23 C28 . . . . 3.5(4) ?
    C22 C23 C24 C25 . . . . -1.2(4) ?
    C28 C23 C24 C25 . . . . 176.1(3) ?
    C23 C24 C25 C26 . . . . 0.3(5) ?
    C24 C25 C26 C27 . . . . 1.1(5) ?
    C23 C22 C27 C26 . . . . 0.6(5) ?
    S4 C22 C27 C26 . . . . -179.5(3) ?
    C25 C26 C27 C22 . . . . -1.5(5) ?
    C24 C23 C28 O3 . . . . -175.5(3) ?
    C22 C23 C28 O3 . . . . 1.7(4) ?
    C24 C23 C28 O4 . . . . 3.9(4) ?
    C22 C23 C28 O4 . . . . -178.8(3) ?
loop_
    _geom_hbond_atom_site_label_D
    _geom_hbond_atom_site_label_H
    _geom_hbond_atom_site_label_A
    _geom_hbond_site_symmetry_A
    _geom_hbond_distance_DH
    _geom_hbond_distance_HA
    _geom_hbond_distance_DA
    _geom_hbond_angle_DHA
    O2 H1o N4 2_645 0.84(3) 1.73(3) 2.565(4) 168(4)
    O4 H2o N1 4_566 0.85(3) 1.76(3) 2.529(3) 151(4)
    N2 H1n S2 . 0.88(2) 2.37(2) 2.930(3) 121(2)
    N3 H2n O3 4_575 0.88(3) 2.58(3) 3.312(4) 142(2)
    N3 H2n S1 . 0.88(3) 2.45(3) 2.959(3) 117(2)
