# Supplementary material for: 2,2′-(Disulfanedi­yl)dibenzoic acid–N,N′-bis­(4-pyridyl­meth­yl)ethane­dithio­amide (1/1)
Source: Acta Crystallogr Sect E Struct Rep Online. 2010 Sep 18;66(Pt 10):o2592. doi: 10.1107/S1600536810036755 (PMC2983272; doi:10.1107/S1600536810036755)
Supplement: Supplementary file 2 [file e-66-o2592-Isup2.hkl]

#
# h,k,l, Fc-squared, Fo-squared, sigma(Fo-squared) and status flag
#
data_I
_shelx_title '  Template texray.inf'
_shelx_refln_list_code          4
_shelx_F_calc_maximum      269.03
_exptl_crystal_F_000      1264.00
_reflns_d_resolution_high  0.7697
 
loop_
 _symmetry_equiv_pos_as_xyz
 'x, y, z'
 '-x, y+1/2, -z+1/2'
 '-x, -y, -z'
 'x, -y-1/2, z-1/2'
 
_cell_length_a    18.5020
_cell_length_b    10.6240
_cell_length_c    15.0260
_cell_angle_alpha  90.000
_cell_angle_beta  110.235
_cell_angle_gamma  90.000
 
_shelx_F_squared_multiplier     1.000
 
loop_
 _refln_index_h
 _refln_index_k
 _refln_index_l
 _refln_F_squared_calc
 _refln_F_squared_meas
 _refln_F_squared_sigma
 _refln_observed_status
   2   0   0     7064.00     8188.06     84.93 o
   3   0   0      124.74      106.48      8.31 o
   4   0   0     1299.50     1285.39     26.94 o
   5   0   0      127.41      178.45     19.69 o
   6   0   0      571.13      441.39     35.34 o
   7   0   0      823.49      726.58     27.04 o
   8   0   0     5907.57     5654.65     61.42 o
   9   0   0     3275.50     2967.83     76.85 o
  10   0   0      123.54      108.29     16.31 o
  11   0   0       34.27       51.21      8.08 o
  12   0   0     1820.71     1814.55    146.12 o
  13   0   0     2929.85     3249.35    155.16 o
  14   0   0      348.19      321.64     37.61 o
  15   0   0      433.78      425.00     55.39 o
  16   0   0        8.72       13.30      9.99 o
  17   0   0       13.54       59.07     21.45 o
  18   0   0        3.50       16.46      7.86 o
  19   0   0      208.91      241.84     29.90 o
  20   0   0       69.45       82.42     17.23 o
  21   0   0      388.02      460.31     46.45 o
  22   0   0        0.02       19.69      7.45 o
   2   1   0        0.02       35.34      2.00 o
   3   1   0       97.38       94.48      8.47 o
   4   1   0     2568.98     2628.04     23.05 o
   5   1   0     2922.83     2976.34     29.59 o
   6   1   0     6018.10     6011.40     50.49 o
   7   1   0     3810.01     3525.33     47.90 o
   8   1   0      305.25      344.51     28.56 o
   9   1   0        2.52        9.42      3.75 o
  10   1   0      354.10      431.87     23.67 o
  11   1   0      282.88      329.59     32.06 o
  12   1   0     2316.66     2296.26     81.55 o
  13   1   0      173.16      194.95     17.71 o
  14   1   0      512.65      623.97     50.62 o
  15   1   0      529.63      501.09     44.26 o
  16   1   0      435.04      496.84     33.89 o
  17   1   0      160.59      154.87     20.52 o
  18   1   0       49.48       85.70     11.69 o
  19   1   0        0.80        6.19     12.36 o
  20   1   0      333.54      348.10     28.02 o
  21   1   0        4.70        3.74      5.27 o
  22   1   0       90.96       94.30     11.51 o
   1   2   0     1647.74     1362.77     11.58 o
   2   2   0     5383.80     5764.07     98.13 o
   3   2   0       15.66       48.89      3.89 o
   4   2   0     2255.21     2116.20     15.05 o
   5   2   0      102.83       95.72      8.06 o
   6   2   0      220.02      257.97      9.09 o
   7   2   0      612.87      537.59     25.26 o
   8   2   0      100.20       95.70      8.69 o
   9   2   0     2359.65     2104.81     48.38 o
  10   2   0      272.44      254.73     23.58 o
  11   2   0      198.85      163.51     16.99 o
  12   2   0     1174.18     1272.15     36.44 o
  13   2   0       91.84      112.18     16.67 o
  14   2   0       14.79       25.05     11.86 o
  15   2   0       32.73       21.82     30.30 o
  16   2   0      282.75      284.00     26.60 o
  17   2   0      457.68      509.11     39.89 o
  18   2   0      490.55      524.93     42.89 o
  19   2   0       65.56       62.95     11.67 o
  20   2   0       91.84      117.34     22.14 o
  21   2   0        8.88        9.02      9.39 o
  22   2   0      125.47      140.46     16.39 o
   1   3   0     4796.03     4756.35     41.60 o
   2   3   0      627.11      573.23      9.48 o
   3   3   0     5271.41     5250.35     35.96 o
   4   3   0       35.23       46.39      2.51 o
   5   3   0       60.73       48.36      4.86 o
   6   3   0     1071.20      990.72     18.19 o
   7   3   0     4282.68     4772.46     47.40 o
   8   3   0     2281.77     2172.74     44.21 o
   9   3   0      110.30       94.12     11.67 o
  10   3   0      535.48      464.53     28.17 o
  11   3   0      273.83      204.47     18.33 o
  12   3   0       23.91       21.86      7.23 o
  13   3   0     3305.64     3349.62     74.60 o
  14   3   0      109.28      121.73     13.83 o
  15   3   0        8.33       16.19      6.97 o
  16   3   0     1467.36     1609.33     53.66 o
  17   3   0      338.77      317.25     19.29 o
  18   3   0      204.01      188.64     19.85 o
  19   3   0       92.89      160.94     21.49 o
  20   3   0       39.34       48.55     10.61 o
  21   3   0        5.27       15.34      7.08 o
  22   3   0      293.36      339.73     28.33 o
   0   4   0     2445.74     2734.59     36.52 o
   1   4   0      555.70      439.67     16.89 o
   2   4   0      111.72       86.22      6.73 o
   3   4   0     2392.71     2456.74     39.66 o
   4   4   0     4524.90     4522.23     58.22 o
   5   4   0      998.58      877.13     13.32 o
   6   4   0     1781.39     1699.91     41.73 o
   7   4   0     5727.61     6018.32    154.43 o
   8   4   0      745.45      734.26     16.61 o
   9   4   0      736.24      747.32     27.69 o
  10   4   0       35.15       50.11      8.29 o
  11   4   0      880.16      954.48     37.83 o
  12   4   0      393.54      470.11     31.93 o
  13   4   0      949.82      951.68     49.57 o
  14   4   0        1.51        1.46      4.63 o
  15   4   0        0.31        8.86      6.22 o
  16   4   0      446.28      411.44     38.23 o
  17   4   0        1.60        9.13      5.70 o
  18   4   0        1.44       13.62      6.48 o
  19   4   0       15.44       16.96      8.66 o
  20   4   0        6.22       30.81     10.12 o
  21   4   0        1.57       15.09      8.51 o
   1   5   0     1481.22     1362.75     17.37 o
   2   5   0      233.94      271.71      9.93 o
   3   5   0      328.11      250.25     15.32 o
   4   5   0     1115.03     1097.30     22.03 o
   5   5   0      578.19      583.82     14.76 o
   6   5   0     3052.53     3275.77     72.45 o
   7   5   0     1300.14     1349.12     40.63 o
   8   5   0     1879.32     1910.67     59.07 o
   9   5   0      344.81      361.22     20.01 o
  10   5   0      318.99      328.40     23.75 o
  11   5   0      254.55      272.55     21.26 o
  12   5   0      313.21      307.28     28.29 o
  13   5   0      255.82      222.82     23.54 o
  14   5   0      254.43      283.53     23.89 o
  15   5   0      146.25      149.09     16.79 o
  16   5   0       60.44      106.36     21.54 o
  17   5   0      247.06      279.89     25.66 o
  18   5   0       40.97       22.29      6.03 o
  19   5   0      142.97      199.51     28.73 o
  20   5   0      261.71      283.33     22.30 o
  21   5   0       11.44       20.70      9.41 o
   1   6   0      652.88      572.58      8.03 o
   2   6   0     1935.93     2044.83     26.89 o
   3   6   0       84.78      123.31      8.88 o
   4   6   0      354.13      337.94     21.19 o
   5   6   0      506.17      544.05     32.43 o
   6   6   0       48.09       39.41      4.22 o
   7   6   0      122.62      109.79     11.85 o
   8   6   0      143.59      104.31     15.60 o
   9   6   0     1220.96     1248.66     42.41 o
  10   6   0       72.75       54.21      9.79 o
  11   6   0      279.15      309.20     36.00 o
  12   6   0       10.26       20.47     10.44 o
  13   6   0      287.94      324.75     32.77 o
  14   6   0      433.85      485.22     44.06 o
  15   6   0      131.62      105.18     15.55 o
  16   6   0       13.00       26.99     13.48 o
  17   6   0      102.40      115.22     19.75 o
  18   6   0       11.96       46.48      9.92 o
  19   6   0       10.10       14.68      7.57 o
  20   6   0       37.43       25.52      6.28 o
   1   7   0      868.89      928.32     15.77 o
   2   7   0      810.66      736.80     32.80 o
   3   7   0      691.53      660.32     32.35 o
   4   7   0       66.97       91.52     11.15 o
   5   7   0      780.22      802.77     26.27 o
   6   7   0     2517.41     2696.42     42.26 o
   7   7   0      301.84      282.59     23.02 o
   8   7   0     1055.23     1116.19     50.69 o
   9   7   0        0.02        2.87      5.02 o
  10   7   0       14.63       17.71     12.78 o
  11   7   0        0.69        8.92      7.54 o
  12   7   0        2.38       18.66      6.97 o
  13   7   0       57.52       73.84     12.11 o
  14   7   0        0.01       13.26      6.36 o
  15   7   0      339.72      352.63     29.89 o
  16   7   0        1.65       13.82      6.36 o
  17   7   0       10.98       18.72      6.94 o
  18   7   0        9.82       17.44      7.35 o
  19   7   0       74.71      100.00     16.35 o
   0   8   0      106.68       73.25      9.31 o
   1   8   0       51.88       73.65     10.01 o
   2   8   0      294.20      286.24     17.51 o
   3   8   0      361.32      392.17     22.81 o
   4   8   0       17.97       22.52      7.55 o
   5   8   0       96.27       92.98     10.10 o
   6   8   0      256.83      238.08     22.15 o
   7   8   0      155.63      153.09     13.92 o
   8   8   0      387.74      409.80     21.23 o
   9   8   0      919.57     1005.47     61.43 o
  10   8   0      588.26      650.40     48.53 o
  11   8   0      125.23      120.45     16.61 o
  12   8   0      368.06      365.54     21.27 o
  13   8   0      191.46      189.57     18.29 o
  14   8   0       69.39       78.35     15.73 o
  15   8   0        4.91       19.46      6.92 o
  16   8   0       21.06       42.99      8.64 o
  17   8   0       51.93       49.03     10.68 o
  18   8   0        0.03        7.24      6.26 o
   1   9   0     2003.63     2117.17     37.45 o
   2   9   0       28.86       19.80      6.44 o
   3   9   0      979.27      984.78     43.23 o
   4   9   0      510.80      548.36     31.82 o
   5   9   0      143.36      155.13     26.33 o
   6   9   0        9.92        8.42     11.04 o
   7   9   0        0.00        7.97      2.89 o
   8   9   0      411.23      413.38     28.49 o
   9   9   0       17.67       15.63      5.74 o
  10   9   0       14.88       26.03      8.31 o
  11   9   0        2.14        6.69      5.91 o
  12   9   0       11.44       17.45      7.11 o
  13   9   0      113.03      172.40     19.15 o
  14   9   0       30.91       34.99      7.71 o
  15   9   0      173.40      195.74     16.86 o
  16   9   0        0.27       11.60      9.20 o
  17   9   0       24.55       22.40      8.76 o
   0  10   0        6.03        2.64      7.42 o
   1  10   0      497.82      483.67     36.39 o
   2  10   0      867.52      941.23     24.81 o
   3  10   0      770.22      806.30     29.65 o
   4  10   0       32.12       29.07     10.63 o
   5  10   0      360.77      419.48     31.99 o
   6  10   0       12.39       15.25      4.18 o
   7  10   0      372.43      419.02     29.70 o
   8  10   0        1.03        8.80      6.76 o
   9  10   0        8.39       13.47      7.43 o
  10  10   0      141.10      195.45     28.09 o
  11  10   0       60.83       68.17     11.68 o
  12  10   0       18.70       26.10     10.62 o
  13  10   0       35.88       41.14     19.87 o
  14  10   0       35.56       33.47     16.16 o
  15  10   0       51.04       72.09     17.10 o
   1  11   0      229.50      241.37     26.75 o
   2  11   0      145.85      138.11     21.85 o
   3  11   0      254.58      251.76     19.86 o
   4  11   0        5.70       14.42      7.31 o
   5  11   0      118.11      115.35     14.65 o
   6  11   0       22.88       28.28     10.51 o
   7  11   0        5.47        8.55      7.20 o
   8  11   0       12.49       15.96      5.04 o
   9  11   0       40.95       26.21     10.18 o
  10  11   0        8.61       -2.45      9.84 o
  11  11   0       18.26       25.13     11.02 o
  12  11   0        0.28       16.07     13.08 o
  13  11   0        2.83       18.28      7.38 o
   0  12   0       14.70       48.56     26.89 o
   1  12   0       72.18       78.29     14.25 o
   2  12   0       16.72       18.20     10.47 o
   3  12   0       57.01       41.98      9.44 o
   4  12   0        1.39       11.70      5.24 o
   5  12   0       95.31      112.72     13.01 o
   6  12   0       97.03      122.34     14.26 o
   7  12   0      110.65      129.18     16.36 o
   8  12   0        1.04        9.31      5.54 o
   9  12   0      150.87      196.09     20.23 o
  10  12   0        0.43       12.33      7.68 o
  11  12   0       38.42       56.18     12.47 o
   1  13   0       19.37       37.73     16.71 o
   2  13   0        9.84       24.95      8.98 o
   3  13   0        3.56        4.66      9.77 o
   4  13   0        1.10       10.75      5.84 o
   5  13   0      192.47      207.86     20.23 o
   6  13   0      123.45      138.78     15.92 o
   7  13   0       70.73       61.18     13.14 o
 -22   1   1      100.00      110.95     13.52 o
 -21   1   1        0.08        9.87      7.33 o
 -20   1   1        9.29       19.21      5.87 o
 -19   1   1      411.04      468.27     29.09 o
 -18   1   1      435.13      457.11     23.42 o
 -17   1   1       67.60       62.49     10.36 o
 -16   1   1        2.88       23.62      7.14 o
 -15   1   1      306.45      320.33     28.31 o
 -14   1   1     1622.23     1719.47     51.98 o
 -13   1   1     2040.24     2190.25     59.59 o
 -12   1   1     4328.84     4710.67    116.22 o
 -11   1   1      675.57      685.38     26.63 o
 -10   1   1      110.59      140.92     14.54 o
  -9   1   1     2058.36     2099.78     60.70 o
  -8   1   1     3582.30     3730.52     36.99 o
  -7   1   1     1871.42     2157.86     37.21 o
  -6   1   1     1401.97     1633.11     44.98 o
  -5   1   1     6534.17     6919.37     80.15 o
  -4   1   1     1091.95     1223.98     14.08 o
  -3   1   1      325.64      213.66      4.12 o
  -2   1   1     2394.55     2151.67     18.56 o
  -1   1   1      872.42      546.68     12.26 o
   0   1   1     1900.85     1696.66     94.92 o
   1   1   1     7183.21     7388.21     39.88 o
   2   1   1       30.88       52.47      4.34 o
   3   1   1    24269.51    23233.05     54.44 o
   4   1   1    10047.24     9874.07    103.04 o
   5   1   1     1864.38     2096.81     75.85 o
   6   1   1     1254.32     1259.57     35.78 o
   7   1   1     5639.13     5571.41     46.82 o
   8   1   1      840.81      656.24     19.44 o
   9   1   1      820.29      898.28     27.64 o
  10   1   1      421.98      390.98     28.02 o
  11   1   1     2405.65     2419.95     53.21 o
  12   1   1     1700.42     1583.84     52.96 o
  13   1   1      477.12      493.95     48.55 o
  14   1   1       40.91       31.42      9.32 o
  15   1   1      497.96      523.95     31.46 o
  16   1   1     1531.72     1704.34     69.79 o
  17   1   1      186.92      238.14     17.71 o
  18   1   1        6.80       31.88     10.76 o
  19   1   1        8.99       42.53     12.38 o
  20   1   1       37.85       38.04      9.85 o
  21   1   1       36.44       20.41      7.19 o
  22   1   1        0.38       27.86      6.77 o
 -22   2   1       75.53       37.73     12.10 o
 -21   2   1      326.99      330.36     24.61 o
 -20   2   1      417.60      453.64     30.35 o
 -19   2   1       62.68       40.71     11.77 o
 -18   2   1      113.50      140.79     11.90 o
 -17   2   1       52.10       43.52     10.69 o
 -16   2   1        6.19       11.43      8.41 o
 -15   2   1     1260.00     1342.29     38.05 o
 -14   2   1       24.90       40.15      8.01 o
 -13   2   1     1712.11     1912.46     64.18 o
 -12   2   1       85.05       83.65     11.06 o
 -11   2   1      116.45      128.31     11.42 o
 -10   2   1      961.24      969.28     23.65 o
  -9   2   1       37.97       45.81      4.42 o
  -8   2   1      333.77      437.52     13.58 o
  -7   2   1      786.10      721.57     14.48 o
  -6   2   1     9658.35    10930.53    378.57 o
  -5   2   1      104.05      125.93      6.42 o
  -4   2   1     3993.66     4146.12     70.99 o
  -3   2   1     1860.52     1591.36     25.70 o
  -2   2   1    12299.25    12228.15     57.61 o
  -1   2   1     1032.71     1013.96      8.92 o
   0   2   1      931.73     1037.26      9.19 o
   1   2   1     1576.65     1823.92     30.69 o
   2   2   1     3104.49     3438.56     39.61 o
   3   2   1     9956.58    10263.24     74.83 o
   4   2   1     2939.58     3081.86     31.42 o
   5   2   1     1808.66     1717.86     43.82 o
   6   2   1     2791.39     2526.85     49.85 o
   7   2   1       23.25       17.54      3.85 o
   8   2   1      654.08      473.41     28.73 o
   9   2   1        8.76        4.08      4.19 o
  10   2   1      325.00      421.16     30.48 o
  11   2   1     2126.31     2287.29     55.12 o
  12   2   1        0.64       14.30      7.28 o
  13   2   1     1049.16      986.89    276.81 o
  14   2   1       19.66       25.87      8.62 o
  15   2   1      245.68      305.37     26.17 o
  16   2   1      287.09      269.85     21.02 o
  17   2   1      324.05      396.47     28.98 o
  18   2   1        0.12       17.37      6.26 o
  19   2   1       58.07       87.08     12.93 o
  20   2   1       43.12       54.48     12.01 o
  21   2   1        1.13       14.16     16.64 o
 -22   3   1       26.61       39.50      7.43 o
 -21   3   1       16.61       18.87      6.03 o
 -20   3   1        7.15       13.30      3.70 o
 -19   3   1      493.85      518.77     26.40 o
 -18   3   1      227.99      243.09     21.66 o
 -17   3   1       65.40       80.14      9.59 o
 -16   3   1       31.60       56.34     11.12 o
 -15   3   1      254.88      287.89     21.83 o
 -14   3   1        7.62       14.39     10.18 o
 -13   3   1      345.94      354.83     24.94 o
 -12   3   1      352.24      368.32     24.51 o
 -11   3   1      283.63      249.23     20.06 o
 -10   3   1      284.27      318.82     28.83 o
  -9   3   1      303.60      349.02     25.03 o
  -8   3   1     5308.30     5888.00    247.58 o
  -7   3   1     1071.68     1086.60     22.43 o
  -6   3   1     7088.13     6886.12    174.05 o
  -5   3   1     6640.73     6203.65    123.12 o
  -4   3   1     2046.39     2035.47     26.77 o
  -3   3   1       82.61       83.66      3.33 o
  -2   3   1      371.66      349.60     10.29 o
  -1   3   1     3636.78     3384.51     15.63 o
   0   3   1    12446.70    12959.50    136.07 o
   1   3   1      971.08      992.13     11.08 o
   2   3   1        9.29       10.31      1.85 o
   3   3   1      518.88      368.75      7.19 o
   4   3   1      734.74      692.60     13.27 o
   5   3   1     1864.96     1773.24     38.51 o
   6   3   1       32.73       68.18      5.98 o
   7   3   1     1344.17     1385.25     33.72 o
   8   3   1      291.54      274.68     21.47 o
   9   3   1        2.27       -1.54      4.80 o
  10   3   1      995.12     1034.94     51.79 o
  11   3   1       55.87       65.25     11.98 o
  12   3   1        0.09       19.24      8.20 o
  13   3   1      752.94      803.74     59.75 o
  14   3   1      193.62      207.85     25.38 o
  15   3   1      253.60      302.50     38.13 o
  16   3   1       99.29       85.84     10.36 o
  17   3   1       30.60       24.56      4.94 o
  18   3   1        7.24       26.48      7.54 o
  19   3   1       22.73       25.87      7.39 o
  20   3   1       25.61       37.77      8.58 o
  21   3   1       23.37       26.48     10.85 o
 -21   4   1       26.24       38.30      9.92 o
 -20   4   1       47.52       50.64      8.63 o
 -19   4   1       30.35       32.42      7.89 o
 -18   4   1       20.34       39.75     13.55 o
 -17   4   1       59.62       73.87     14.02 o
 -16   4   1      161.76      164.90     25.64 o
 -15   4   1      675.02      629.86     54.66 o
 -14   4   1     1013.92     1050.46     37.18 o
 -13   4   1      342.60      371.70     27.47 o
 -12   4   1     3985.85     4282.52    132.30 o
 -11   4   1      317.39      308.46     22.15 o
 -10   4   1       57.09       56.80     13.90 o
  -9   4   1      636.56      643.29     30.22 o
  -8   4   1     1708.45     1960.31     37.02 o
  -7   4   1     2314.45     2435.68    124.86 o
  -6   4   1     8854.41     7983.83     82.28 o
  -5   4   1       80.15       82.94      3.95 o
  -4   4   1     9408.40     9918.69     66.96 o
  -3   4   1       98.92      109.16      6.76 o
  -2   4   1      450.44      347.83     10.07 o
  -1   4   1      754.33      802.21      9.13 o
   0   4   1      383.75      324.93     11.43 o
   1   4   1     3091.52     3015.97     47.81 o
   2   4   1      129.31      156.09      6.75 o
   3   4   1     1422.97     1253.01     43.95 o
   4   4   1     3402.33     3290.22     42.31 o
   5   4   1     1722.63     1623.61     26.36 o
   6   4   1     2669.85     2403.16     68.91 o
   7   4   1     2959.16     2743.32     41.69 o
   8   4   1     3769.98     3709.78     89.37 o
   9   4   1      917.76      819.70     40.50 o
  10   4   1      452.85      418.76     22.73 o
  11   4   1      219.83      212.56     19.99 o
  12   4   1     1681.66     1708.24     63.68 o
  13   4   1      543.56      549.24     29.46 o
  14   4   1       20.71       22.21      7.17 o
  15   4   1      932.54     1064.55     42.92 o
  16   4   1       42.29       33.57     14.81 o
  17   4   1     1415.02     1723.04     44.23 o
  18   4   1        2.93        1.75      6.11 o
  19   4   1       11.71       12.74      7.04 o
  20   4   1       32.27       60.28     21.05 o
  21   4   1        2.61       10.72      8.31 o
 -21   5   1        2.48        1.82      6.10 o
 -20   5   1        6.33       12.29      6.75 o
 -19   5   1      211.99      221.62     21.74 o
 -18   5   1       43.08       55.34     15.26 o
 -17   5   1      120.11      138.07     16.46 o
 -16   5   1       23.43       22.47      6.47 o
 -15   5   1      322.02      337.87     24.00 o
 -14   5   1      336.29      313.08     32.58 o
 -13   5   1      718.30      806.78     93.96 o
 -12   5   1     1810.69     1912.31     97.05 o
 -11   5   1       18.23        2.55     17.71 o
 -10   5   1     1185.19     1169.93     66.74 o
  -9   5   1       18.41       18.57      9.70 o
  -8   5   1      708.76      742.89     21.68 o
  -7   5   1      904.77      822.49     40.91 o
  -6   5   1      142.80      155.45      8.79 o
  -5   5   1     5165.83     5393.17     37.61 o
  -4   5   1     1074.46     1051.31     14.96 o
  -3   5   1     5902.74     6089.04    128.49 o
  -2   5   1      258.88      277.64     19.91 o
  -1   5   1      510.14      613.23     11.04 o
   0   5   1      152.63      109.60      4.31 o
   1   5   1      578.17      666.24     11.63 o
   2   5   1       75.93       97.91      7.44 o
   3   5   1     2630.55     2804.99     47.20 o
   4   5   1       62.47       55.63      3.25 o
   5   5   1        3.88        5.33      2.10 o
   6   5   1       82.83       78.24      7.45 o
   7   5   1        6.41        9.62      2.82 o
   8   5   1      849.64      886.67     30.14 o
   9   5   1     1791.49     1775.28     34.77 o
  10   5   1      554.32      573.74     34.47 o
  11   5   1     1280.70     1196.79     60.13 o
  12   5   1       32.28       44.45     11.81 o
  13   5   1      107.40       85.26     11.71 o
  14   5   1      197.16      205.18     22.22 o
  15   5   1      121.37      119.94     13.27 o
  16   5   1     1285.86     1515.79     52.32 o
  17   5   1        5.85       12.59      6.37 o
  18   5   1      365.72      443.83     48.70 o
  19   5   1      255.00      283.70     34.36 o
  20   5   1       52.46       53.86     12.98 o
 -20   6   1       14.83        5.85      6.55 o
 -19   6   1       16.90       29.85     10.82 o
 -18   6   1       41.65       35.53     10.94 o
 -17   6   1      140.12      172.75     20.48 o
 -16   6   1      463.72      502.13     28.69 o
 -15   6   1      293.82      313.26     21.72 o
 -14   6   1        0.62       15.47      8.82 o
 -13   6   1      392.78      411.03     25.23 o
 -12   6   1        0.05       15.25      6.78 o
 -11   6   1      284.10      291.91     44.07 o
 -10   6   1      610.48      646.49     35.14 o
  -9   6   1      351.92      344.25     17.69 o
  -8   6   1       71.98       47.49      4.96 o
  -7   6   1       59.78       41.80      5.96 o
  -6   6   1       15.60       23.23      5.65 o
  -5   6   1      152.50      169.71      9.08 o
  -4   6   1     1574.19     1720.81     33.92 o
  -3   6   1      755.42      646.05     26.88 o
  -2   6   1     2722.41     2828.54     42.56 o
  -1   6   1     2316.47     2392.78     20.76 o
   0   6   1       56.76       48.94      3.37 o
   1   6   1       22.01       18.51      2.67 o
   2   6   1      434.59      476.60     28.12 o
   3   6   1      820.58      777.57     24.52 o
   4   6   1      259.49      301.17     22.04 o
   5   6   1       88.44       65.51     14.97 o
   6   6   1      204.11      177.43     11.14 o
   7   6   1      617.50      571.81     59.39 o
   8   6   1        5.10        9.01      4.22 o
   9   6   1     1598.12     1686.87     39.18 o
  10   6   1     1987.73     1956.37     41.60 o
  11   6   1      369.58      364.38     35.41 o
  12   6   1      164.91      138.74     18.40 o
  13   6   1       99.23      106.34     18.49 o
  14   6   1      154.42      125.46     14.98 o
  15   6   1        0.01        5.59      5.19 o
  16   6   1       60.58       84.49     12.86 o
  17   6   1       54.07       63.21     14.88 o
  18   6   1      247.98      268.32     33.66 o
  19   6   1       38.18       56.67     16.18 o
 -19   7   1        5.17       18.77     17.36 o
 -18   7   1       39.86       36.59      8.43 o
 -17   7   1      266.61      329.27     18.06 o
 -16   7   1        0.23       10.64      6.64 o
 -15   7   1      297.68      299.70     28.96 o
 -14   7   1      164.21      158.51     15.02 o
 -13   7   1       57.32       46.13      7.98 o
 -12   7   1     1118.13     1087.22     26.52 o
 -11   7   1       34.51       21.99      4.70 o
 -10   7   1       18.24        7.65      2.81 o
  -9   7   1     1006.42      906.53     51.07 o
  -8   7   1     1074.48      990.00     34.59 o
  -7   7   1      348.08      351.67     24.55 o
  -6   7   1     1847.02     1845.24     52.84 o
  -5   7   1     1072.91     1086.16     54.56 o
  -4   7   1     1454.48     1413.19     70.69 o
  -3   7   1      603.98      638.10     38.22 o
  -2   7   1      239.03      235.26     12.88 o
  -1   7   1       77.61       92.07      5.68 o
   0   7   1     1705.47     1605.33     23.72 o
   1   7   1     1093.68     1137.72     27.01 o
   2   7   1     6249.99     6900.54     83.34 o
   3   7   1       16.70       13.50      7.23 o
   4   7   1     5030.72     5649.05     72.71 o
   5   7   1       25.03       24.00      6.09 o
   6   7   1        1.52       13.05      4.94 o
   7   7   1       79.11       86.81     10.84 o
   8   7   1      209.75      172.47     37.90 o
   9   7   1       10.28       21.37      9.97 o
  10   7   1        0.13       -0.26     15.46 o
  11   7   1      277.44      293.96     24.20 o
  12   7   1      252.80      312.54     33.61 o
  13   7   1       37.52       36.42      9.01 o
  14   7   1       20.30       28.43      8.60 o
  15   7   1      108.18      113.87     22.78 o
  16   7   1        6.58        0.68     15.98 o
  17   7   1       55.61      117.76     18.22 o
  18   7   1       16.62       26.66     16.82 o
 -18   8   1      232.86      285.85     35.78 o
 -17   8   1        3.28       11.15      6.83 o
 -16   8   1       33.17       33.08      8.03 o
 -15   8   1      167.44      174.11     18.50 o
 -14   8   1       16.57        3.14      4.74 o
 -13   8   1       16.23       25.22      6.62 o
 -12   8   1       25.39       13.45      9.09 o
 -11   8   1      345.12      373.64     29.19 o
 -10   8   1        4.61        9.51      4.77 o
  -9   8   1       48.25       35.65      5.34 o
  -8   8   1        0.00        3.58      5.74 o
  -7   8   1     1448.98     1448.14     75.82 o
  -6   8   1      532.59      442.71     27.66 o
  -5   8   1     1658.25     1645.23     39.29 o
  -4   8   1      142.56      166.63     23.36 o
  -3   8   1       16.81       13.17      5.19 o
  -2   8   1      247.67      230.78     17.19 o
  -1   8   1     1366.76     1407.42     28.03 o
   0   8   1      447.37      403.25     30.91 o
   1   8   1     2569.18     2680.92     54.18 o
   2   8   1     1136.17     1184.51     31.52 o
   3   8   1     1483.69     1578.54     31.66 o
   4   8   1      429.90      473.58     28.23 o
   5   8   1       30.54       32.39     10.56 o
   6   8   1      246.93      258.98     22.92 o
   7   8   1       93.19       81.96     10.87 o
   8   8   1     1074.36     1219.76     44.55 o
   9   8   1      686.07      696.43     30.86 o
  10   8   1      121.27      111.99     18.58 o
  11   8   1        0.95        7.08      9.26 o
  12   8   1       37.80       50.53     35.01 o
  13   8   1      174.35      168.04     18.66 o
  14   8   1      152.33      186.72     22.81 o
  15   8   1        0.55        6.60     15.24 o
  16   8   1      187.88      239.03     19.28 o
  17   8   1      190.59      201.65     20.30 o
 -17   9   1       71.65       53.07     17.71 o
 -16   9   1        6.26       26.35     17.41 o
 -15   9   1        0.55       22.44      8.84 o
 -14   9   1        0.18       17.80      8.93 o
 -13   9   1        5.44       19.01     12.47 o
 -12   9   1      396.36      379.93     33.56 o
 -11   9   1      331.83      343.31     36.88 o
 -10   9   1       87.67       76.14     22.74 o
  -9   9   1      293.95      272.51     28.80 o
  -8   9   1      473.42      509.35     43.53 o
  -7   9   1       10.77       19.82      6.08 o
  -6   9   1      287.22      319.54     21.87 o
  -5   9   1      687.09      719.93     47.42 o
  -4   9   1      820.03      835.55     29.90 o
  -3   9   1       50.79       49.15      6.33 o
  -2   9   1       38.72       27.21      7.21 o
  -1   9   1      417.80      439.05     50.51 o
   0   9   1       88.00       65.73      9.84 o
   1   9   1        5.89       14.34      5.88 o
   2   9   1       96.26       79.80     11.96 o
   3   9   1       32.15       33.62      6.84 o
   4   9   1       97.80       91.84      8.22 o
   5   9   1      131.20      116.95     10.10 o
   6   9   1      167.29      161.71     14.62 o
   7   9   1     1001.96     1092.46     25.90 o
   8   9   1      283.66      310.47     23.51 o
   9   9   1       64.35       99.97     12.34 o
  10   9   1       77.37       80.30     16.45 o
  11   9   1        0.41        8.38      5.02 o
  12   9   1      445.77      415.48     27.46 o
  13   9   1      462.23      543.13     30.02 o
  14   9   1       63.70       97.08     12.74 o
  15   9   1       44.26       42.35      9.41 o
  16   9   1       70.50       97.61     14.20 o
 -15  10   1       41.25       61.21     21.12 o
 -14  10   1      138.48      181.17     65.31 o
 -13  10   1       80.00      117.19     17.89 o
 -12  10   1      390.23      409.59     31.53 o
 -11  10   1      694.94      818.50     53.88 o
 -10  10   1        0.03        4.91      7.68 o
  -9  10   1      241.75      255.05     25.79 o
  -8  10   1      358.40      355.99     33.12 o
  -7  10   1      136.01      174.77     15.90 o
  -6  10   1      374.79      460.45     34.91 o
  -5  10   1      757.46      749.89     39.69 o
  -4  10   1      827.33      858.82     36.24 o
  -3  10   1      223.48      250.43     22.47 o
  -2  10   1       83.28       85.46     11.57 o
  -1  10   1       17.13       10.85      5.78 o
   0  10   1        0.56        2.41      3.28 o
   1  10   1       83.35       77.40     11.25 o
   2  10   1      258.52      278.79     26.09 o
   3  10   1       83.31       83.32     15.26 o
   4  10   1      118.67      120.55     14.41 o
   5  10   1       11.50       30.59      8.31 o
   6  10   1      547.83      512.87     36.67 o
   7  10   1       29.96       32.62      7.46 o
   8  10   1      441.47      466.55     24.75 o
   9  10   1      204.55      211.89     29.30 o
  10  10   1      263.65      285.88     25.29 o
  11  10   1       77.15       83.23     17.66 o
  12  10   1      235.27      261.29     16.98 o
  13  10   1       13.10       26.42      7.54 o
  14  10   1        1.45       -1.46      6.82 o
  15  10   1       67.60       67.42      8.32 o
 -14  11   1       22.26       34.57     11.46 o
 -13  11   1       26.41       35.05     11.74 o
 -12  11   1      226.83      279.61     53.48 o
 -11  11   1       12.72       34.78     13.97 o
 -10  11   1      185.62      243.46     29.83 o
  -9  11   1       75.00       91.85     11.61 o
  -8  11   1       75.19       83.07     14.41 o
  -7  11   1      164.09      164.57     21.67 o
  -6  11   1      248.63      252.80     20.91 o
  -5  11   1     1682.04     1830.29     71.36 o
  -4  11   1      879.21     1019.50     36.20 o
  -3  11   1      104.41      109.00     11.12 o
  -2  11   1      238.22      223.50     24.91 o
  -1  11   1       45.72       48.79     13.72 o
   0  11   1        1.80       10.05     20.46 o
   1  11   1        0.02        2.61      4.44 o
   2  11   1      107.77      108.26     15.96 o
   3  11   1       26.95       30.84      7.05 o
   4  11   1       95.60       66.69     11.35 o
   5  11   1        4.27       12.36      6.63 o
   6  11   1        0.10        2.99      5.88 o
   7  11   1       12.80        6.90      5.90 o
   8  11   1      137.24      112.41     15.30 o
   9  11   1       65.84       80.47     14.03 o
  10  11   1       28.07       27.48     18.15 o
  11  11   1      181.67      184.48     23.95 o
  12  11   1       35.01       30.92      8.99 o
  13  11   1       57.98       67.68     11.59 o
 -11  12   1       70.56      103.12     18.49 o
 -10  12   1        0.30       15.04      7.27 o
  -9  12   1       25.73       34.32      8.85 o
  -8  12   1        0.34        2.24      6.35 o
  -7  12   1      103.01       85.92     17.94 o
  -6  12   1       24.04       20.41      5.02 o
  -5  12   1        9.18        9.76      4.70 o
  -4  12   1      112.01      118.07     15.09 o
  -3  12   1       18.67       38.99     13.38 o
  -2  12   1       76.19      104.95     17.48 o
  -1  12   1        5.72       17.96     16.13 o
   0  12   1       19.87       30.60     10.09 o
   1  12   1      439.93      522.18     33.48 o
   2  12   1      125.58      135.15     21.71 o
   3  12   1      307.63      342.91     37.99 o
   4  12   1        0.04       20.68      6.51 o
   5  12   1      278.57      299.46     33.16 o
   6  12   1        5.44       14.11      6.29 o
   7  12   1        4.35        4.27      5.92 o
   8  12   1        4.05       13.70     16.97 o
   9  12   1       23.88       27.71     10.29 o
  10  12   1       43.80       61.45     19.62 o
  -7  13   1       19.90       34.94     10.50 o
  -6  13   1        0.72       30.04     10.65 o
  -5  13   1       13.69       25.66      6.99 o
  -4  13   1        9.17       13.50     17.37 o
  -3  13   1       85.66       99.54     15.89 o
  -2  13   1       15.34       13.94     12.01 o
  -1  13   1        3.75       22.28      8.58 o
   0  13   1      223.29      301.44     32.53 o
   1  13   1       58.72       73.40     18.24 o
   2  13   1      202.12      195.37     21.62 o
   3  13   1       27.17       33.71     10.70 o
   4  13   1      124.99      104.71     19.32 o
   5  13   1       11.72       30.12      9.01 o
   6  13   1        1.58       17.34      5.74 o
   7  13   1       18.83       34.24      7.43 o
 -23   0   2       21.46       14.69     16.09 o
 -22   0   2      101.42       87.20     29.83 o
 -21   0   2       48.40       34.75     13.30 o
 -20   0   2      152.22      126.88     19.69 o
 -19   0   2     1455.00     1318.30     32.16 o
 -18   0   2      985.78     1029.03     54.00 o
 -17   0   2      523.01      590.18     65.91 o
 -16   0   2      133.95      140.50     34.16 o
 -15   0   2      400.38      392.51     23.64 o
 -14   0   2     3167.43     3169.90    182.42 o
 -13   0   2     5676.51     5791.35    170.85 o
 -12   0   2      341.96      285.75     23.47 o
 -11   0   2       36.27       47.99     10.73 o
 -10   0   2      333.24      238.30     24.08 o
  -9   0   2      409.82      524.16     21.13 o
  -8   0   2     1536.17     1761.39     44.74 o
  -7   0   2      175.85      145.74     11.24 o
  -6   0   2    13642.57    13490.71    102.21 o
  -3   0   2    12379.13    12105.44     89.48 o
  -2   0   2     3781.08     3376.40     31.94 o
  -1   0   2     3015.42     3257.05     33.72 o
   0   0   2     6462.55     7906.21    151.38 o
   1   0   2     1620.63     1319.01     53.52 o
   2   0   2     2789.50     2596.33     27.22 o
   3   0   2     8074.60    11180.36    121.81 o
   4   0   2     3048.48     2373.19     34.60 o
   5   0   2     7025.62     6625.36     78.83 o
   6   0   2       14.15       13.30      5.95 o
   7   0   2     2613.57     2375.91     67.96 o
   8   0   2    16877.19    19643.77    173.75 o
   9   0   2       18.11       15.80      8.82 o
  10   0   2      561.64      592.80     57.74 o
  11   0   2     5679.40     5448.13    134.15 o
  12   0   2     2112.40     2130.90     65.83 o
  13   0   2       21.62       37.61     10.14 o
  14   0   2      312.19      292.32     46.65 o
  15   0   2      140.41      100.28     19.25 o
  16   0   2      202.75      237.52     40.99 o
  17   0   2        2.00       21.38      6.83 o
  18   0   2       64.91      104.10     25.86 o
  19   0   2      637.23      732.53     64.94 o
  20   0   2      200.60      208.06     21.97 o
  21   0   2       39.40       43.79     15.50 o
 -23   1   2       13.06       29.77     11.83 o
 -22   1   2      167.11      153.66     18.93 o
 -21   1   2      188.72      176.89     17.26 o
 -20   1   2      359.99      347.49     23.16 o
 -19   1   2      916.23      907.95     25.92 o
 -18   1   2      126.44      117.59     11.50 o
 -17   1   2      166.07      185.90     16.08 o
 -16   1   2      737.55      779.49     33.29 o
 -15   1   2      852.47      886.33     23.71 o
 -14   1   2        0.10        8.08      4.92 o
 -13   1   2      222.65      199.49     12.87 o
 -12   1   2      283.16      264.49     15.94 o
 -11   1   2      454.85      436.29     17.85 o
 -10   1   2      249.54      268.99     14.41 o
  -9   1   2        2.15        4.02      4.04 o
  -8   1   2      224.88      263.28     13.51 o
  -7   1   2       61.05       61.46      4.51 o
  -6   1   2     1519.47     1341.60     16.86 o
  -5   1   2     1222.18     1170.55     16.63 o
  -4   1   2     6618.91     6684.60     90.00 o
  -3   1   2    15960.65    14735.40   1530.56 o
  -2   1   2     8741.01     8920.09     78.42 o
  -1   1   2      213.32      187.05      6.95 o
   0   1   2     2180.27     1906.29     12.79 o
   1   1   2     4853.69     4874.10     43.75 o
   2   1   2    40161.12    41841.54    103.66 o
   3   1   2    72375.30    73466.38    112.04 o
   5   1   2     2805.47     2810.54     43.05 o
   6   1   2      260.20      234.88     19.73 o
   7   1   2     8294.51     8830.15    206.44 o
   8   1   2      946.76      979.08     41.41 o
   9   1   2       20.61       32.97      4.80 o
  10   1   2      128.71      128.94     14.70 o
  11   1   2      163.30      168.29     14.03 o
  12   1   2      418.90      425.34     32.77 o
  13   1   2       56.54       61.64     21.20 o
  14   1   2       58.00       69.04     17.34 o
  15   1   2       18.74       29.34      9.10 o
  16   1   2        7.11       24.78      8.18 o
  17   1   2       76.99      101.74     18.83 o
  18   1   2       39.24       18.47     10.41 o
  19   1   2      104.24      129.40     23.79 o
  20   1   2      120.08      130.12     31.08 o
  21   1   2        0.25       10.54     17.85 o
 -23   2   2        0.10       -1.92     15.76 o
 -22   2   2      103.37      133.82     29.45 o
 -21   2   2       19.81       16.41      4.66 o
 -20   2   2        6.30       17.84      6.20 o
 -19   2   2       75.76       84.25     11.75 o
 -18   2   2      395.41      385.00     20.99 o
 -17   2   2      124.15      111.43     12.19 o
 -16   2   2       94.21       83.49      8.01 o
 -15   2   2        4.32        3.74      9.65 o
 -14   2   2      736.10      707.69     37.77 o
 -13   2   2     2026.44     1991.41     47.53 o
 -12   2   2      529.14      514.96     19.11 o
 -11   2   2      289.36      289.23     16.46 o
 -10   2   2     1647.02     1355.06     21.38 o
  -9   2   2    19553.84    20643.31    118.05 o
  -8   2   2        7.43        7.10      2.96 o
  -7   2   2     1563.72     1554.94     28.46 o
  -6   2   2     1921.92     1899.84     27.35 o
  -5   2   2       36.34       43.75      2.68 o
  -4   2   2       16.46       20.62      3.56 o
  -3   2   2    10286.52    10643.42     86.18 o
  -2   2   2      774.19      954.99     18.90 o
  -1   2   2    17141.41    18974.03    257.57 o
   0   2   2     2517.95     2427.64     30.33 o
   1   2   2       63.86      119.44      6.95 o
   2   2   2    10865.78    11765.09    115.67 o
   3   2   2     8777.31     8605.47     63.78 o
   4   2   2     2567.57     2389.48     24.95 o
   5   2   2      250.68      217.43     17.96 o
   6   2   2      490.90      557.88     59.80 o
   7   2   2     1760.69     1840.93     57.16 o
   8   2   2     2839.67     3195.40    200.12 o
   9   2   2      322.56      297.67     28.02 o
  10   2   2     2384.51     2200.39     90.35 o
  11   2   2      344.56      295.29     42.24 o
  12   2   2     1675.50     1574.58     62.23 o
  13   2   2        3.88       27.45      9.80 o
  14   2   2      552.73      564.04     32.43 o
  15   2   2       84.69       93.59     21.60 o
  16   2   2       88.55       91.11     13.17 o
  17   2   2       39.19       60.30     12.17 o
  18   2   2       36.17       74.32     15.05 o
  19   2   2      366.46      384.77     37.91 o
  20   2   2      274.38      301.48     17.44 o
  21   2   2       58.87       48.01      9.83 o
 -22   3   2      165.25      148.50     22.83 o
 -21   3   2        0.06        9.96      5.59 o
 -20   3   2       77.88       81.77      9.86 o
 -19   3   2       53.29       57.53     18.48 o
 -18   3   2       58.08       50.68      7.93 o
 -17   3   2     1544.74     1595.66     46.39 o
 -16   3   2      375.68      335.36     14.16 o
 -15   3   2      409.33      382.24     32.63 o
 -14   3   2      501.84      505.34     35.16 o
 -13   3   2        0.10       -1.03      4.32 o
 -12   3   2     3075.47     2944.75    265.69 o
 -11   3   2     2310.20     2110.72     82.33 o
 -10   3   2      526.86      408.76     32.31 o
  -9   3   2     2572.28     2857.76     73.85 o
  -8   3   2     3286.19     3539.49     28.98 o
  -7   3   2      121.83      104.34      6.99 o
  -6   3   2     5406.58     5812.94     68.03 o
  -5   3   2        7.82        5.30      2.01 o
  -4   3   2    16392.23    17059.29    131.48 o
  -3   3   2        0.71        1.53      2.15 o
  -2   3   2    12281.20    12195.24     96.45 o
  -1   3   2       33.31       50.47      3.36 o
   0   3   2     1633.60     1624.08     36.83 o
   1   3   2     3368.69     3644.71     51.92 o
   2   3   2     2011.99     2065.19     24.48 o
   3   3   2       57.53       87.50      6.07 o
   4   3   2      889.56      891.18     38.97 o
   5   3   2     2041.39     2134.71     43.90 o
   6   3   2      126.56      155.98     15.73 o
   7   3   2     1597.13     1553.51     44.82 o
   8   3   2      546.55      528.92     22.92 o
   9   3   2     1487.44     1328.16     27.17 o
  10   3   2     3643.36     3443.62    118.57 o
  11   3   2     6960.04     7188.97    152.77 o
  12   3   2     1907.01     1776.44     61.06 o
  13   3   2      200.49      159.92     28.36 o
  14   3   2      212.92      191.79     22.56 o
  15   3   2      131.90      127.60     17.78 o
  16   3   2        0.21       20.50      8.52 o
  17   3   2       28.67       51.94     16.05 o
  18   3   2       14.21       22.52      8.58 o
  19   3   2      615.19      708.93     51.88 o
  20   3   2        3.66        9.28      6.12 o
  21   3   2      139.15      146.96     14.03 o
 -22   4   2       23.49       30.52     12.11 o
 -21   4   2      146.60      127.57     19.64 o
 -20   4   2        1.41       13.68      4.68 o
 -19   4   2        0.00        4.14      6.56 o
 -18   4   2      126.02      130.80     12.22 o
 -17   4   2       53.23       43.33      8.07 o
 -16   4   2       10.40       11.81      6.42 o
 -15   4   2       49.55       46.78      8.38 o
 -14   4   2      220.93      222.59     23.19 o
 -13   4   2     1571.27     1500.37     46.68 o
 -12   4   2       23.42       37.25     11.50 o
 -11   4   2      331.40      311.17     24.21 o
 -10   4   2      948.07      805.76     58.41 o
  -9   4   2     1903.40     1875.89     57.98 o
  -8   4   2      304.19      282.37     26.54 o
  -7   4   2        0.45        1.72      3.70 o
  -6   4   2      623.18      619.87     14.78 o
  -5   4   2       27.31       26.88      7.84 o
  -4   4   2     3869.63     4216.31     43.76 o
  -3   4   2     9440.75    10138.92     63.22 o
  -2   4   2      335.18      375.13      8.68 o
  -1   4   2      286.37      370.53      7.74 o
   0   4   2     4605.02     4785.97    134.04 o
   1   4   2     1560.94     1714.07     20.93 o
   2   4   2     1694.94     1652.34     44.19 o
   3   4   2     2429.13     2788.71     31.74 o
   4   4   2      457.42      417.31     21.50 o
   5   4   2     2139.08     2126.18     42.23 o
   6   4   2        1.48        3.40      5.73 o
   7   4   2      307.58      344.87     22.73 o
   8   4   2       69.26       35.76      5.94 o
   9   4   2      540.92      564.43     36.69 o
  10   4   2      582.11      514.44     58.52 o
  11   4   2       46.63       41.33      6.48 o
  12   4   2      669.99      742.20     46.28 o
  13   4   2      344.79      330.84     24.56 o
  14   4   2      134.37      116.17     16.10 o
  15   4   2      229.34      227.85     20.94 o
  16   4   2      337.99      346.72     36.49 o
  17   4   2       64.22       69.14     11.74 o
  18   4   2        4.50       15.46      7.77 o
  19   4   2       13.05       26.89     15.36 o
  20   4   2       41.91       55.31     11.38 o
 -21   5   2       35.32       48.03     10.27 o
 -20   5   2      289.53      262.65     34.53 o
 -19   5   2      213.51      197.84     20.41 o
 -18   5   2      135.89      130.77     15.89 o
 -17   5   2       32.31       33.17      5.95 o
 -16   5   2      131.76      122.01     11.50 o
 -15   5   2        4.48        5.36      6.10 o
 -14   5   2      158.36      137.93     17.18 o
 -13   5   2      400.02      396.63     32.80 o
 -12   5   2      215.47      208.93     17.94 o
 -11   5   2      480.68      482.82     40.30 o
 -10   5   2       41.35       34.92      8.15 o
  -9   5   2       52.39       69.76      8.27 o
  -8   5   2        5.06        9.53      3.32 o
  -7   5   2      199.99      224.96     11.76 o
  -6   5   2     1176.47     1168.52     19.86 o
  -5   5   2     1949.93     1848.80     27.36 o
  -4   5   2      229.63      189.82     12.58 o
  -3   5   2     1026.52     1016.94     14.97 o
  -2   5   2     3266.18     3168.35     24.23 o
  -1   5   2      301.50      289.68      7.63 o
   0   5   2      882.12      840.52     18.63 o
   1   5   2     3424.59     3305.48     21.95 o
   2   5   2     1002.04      805.89     13.69 o
   3   5   2      480.56      498.10     15.09 o
   4   5   2     1089.27      920.04     23.67 o
   5   5   2      118.58      120.90     17.98 o
   6   5   2      604.73      594.27     25.82 o
   7   5   2     1946.02     1770.26     35.09 o
   8   5   2      590.35      598.31     71.63 o
   9   5   2        4.74        8.98      5.55 o
  10   5   2      383.24      388.00     79.89 o
  11   5   2        9.76       20.91     14.51 o
  12   5   2      493.70      486.72     36.87 o
  13   5   2        7.87       10.93      5.02 o
  14   5   2      500.88      564.47     40.04 o
  15   5   2        1.49       -2.65      6.28 o
  16   5   2      111.05      116.97     17.18 o
  17   5   2       31.44       27.03      7.33 o
  18   5   2        0.04       29.01      8.53 o
  19   5   2       60.06      108.18     17.62 o
  20   5   2        2.69       13.64      5.81 o
 -21   6   2       22.85       28.15      7.86 o
 -20   6   2      177.53      193.05     25.00 o
 -19   6   2        8.50        5.34      6.03 o
 -18   6   2      191.21      175.70     20.41 o
 -17   6   2      469.76      487.05     35.28 o
 -16   6   2        0.04        3.66      5.25 o
 -15   6   2      548.35      565.46     22.85 o
 -14   6   2       31.46       16.10      6.94 o
 -13   6   2       65.54       51.90      6.30 o
 -12   6   2      523.54      485.90     21.91 o
 -11   6   2      333.59      302.33     24.54 o
 -10   6   2      725.69      746.11     36.30 o
  -9   6   2      707.35      676.87     26.23 o
  -8   6   2      584.48      619.07     24.74 o
  -7   6   2       16.13       17.18      3.81 o
  -6   6   2      445.82      483.68     31.08 o
  -5   6   2      138.52      174.41     14.95 o
  -4   6   2     2974.66     3167.84     51.63 o
  -3   6   2     1858.34     1778.12     36.22 o
  -2   6   2       55.58       59.26      3.40 o
  -1   6   2      810.96      818.88     10.16 o
   0   6   2      681.20      748.60     18.45 o
   1   6   2       38.28       44.20      4.28 o
   2   6   2      254.61      217.13      8.74 o
   3   6   2     3185.87     3181.01     48.67 o
   4   6   2     2165.89     2090.32     21.75 o
   5   6   2      164.77      152.22     11.46 o
   6   6   2     1067.16      993.49     46.01 o
   7   6   2       32.73       27.84      5.04 o
   8   6   2       78.75       72.95      8.94 o
   9   6   2      128.12      144.07     14.07 o
  10   6   2      185.69      192.74     21.16 o
  11   6   2     2630.68     2863.53    103.51 o
  12   6   2       11.52       17.28      6.42 o
  13   6   2      257.71      240.63     14.91 o
  14   6   2       39.32       39.44      9.77 o
  15   6   2        2.28       18.00      4.90 o
  16   6   2       30.25       26.68      6.15 o
  17   6   2       25.63       33.63      8.91 o
  18   6   2       73.29       61.08     11.90 o
  19   6   2        5.42        3.30      6.70 o
 -20   7   2       37.50       39.30      7.25 o
 -19   7   2      118.40      133.52     17.60 o
 -18   7   2       80.07       79.32     11.22 o
 -17   7   2        0.89        6.22      5.44 o
 -16   7   2      480.02      419.75     27.84 o
 -15   7   2        8.70        6.84      6.00 o
 -14   7   2      107.41       83.99      8.85 o
 -13   7   2      328.72      254.44     22.16 o
 -12   7   2      596.00      630.79     20.67 o
 -11   7   2       30.99       18.32      7.14 o
 -10   7   2      138.64       70.81     16.96 o
  -9   7   2      150.94      104.02     14.76 o
  -8   7   2      854.30      846.19     39.40 o
  -7   7   2      119.99      120.32     14.14 o
  -6   7   2      263.77      241.55     27.66 o
  -5   7   2       22.62       20.58      8.01 o
  -4   7   2      579.57      534.26     50.53 o
  -3   7   2       40.82       24.53      7.47 o
  -2   7   2        2.62        2.89      3.73 o
  -1   7   2       82.04       83.40      9.04 o
   0   7   2      348.99      289.79      8.21 o
   1   7   2       10.53       15.23      4.56 o
   2   7   2       63.58       39.80      5.47 o
   3   7   2     1398.22     1476.52     28.49 o
   4   7   2     1386.58     1460.54     28.97 o
   5   7   2     2088.85     2065.57     35.11 o
   6   7   2      209.05      140.77     48.49 o
   7   7   2      146.10      124.53     33.50 o
   8   7   2      669.63      675.02     25.76 o
   9   7   2     1309.76     1348.97     35.29 o
  10   7   2       37.12       33.18      4.84 o
  11   7   2      576.06      550.78     28.73 o
  12   7   2      468.48      469.85     29.38 o
  13   7   2       34.06       44.26     11.58 o
  14   7   2        7.97       10.06      6.26 o
  15   7   2       24.68       22.80      6.17 o
  16   7   2       32.91       44.19     12.04 o
  17   7   2       19.97       21.46     17.54 o
  18   7   2      183.66      201.78     33.34 o
 -19   8   2       71.98      115.22     19.10 o
 -18   8   2       32.09       65.61     16.27 o
 -17   8   2        2.89       23.08     16.86 o
 -16   8   2        9.04       29.27      9.20 o
 -15   8   2       18.26        8.45      7.09 o
 -14   8   2      144.02      159.98     24.24 o
 -13   8   2        3.25        1.11      6.57 o
 -12   8   2      242.99      283.70     21.24 o
 -11   8   2       46.60       44.49     15.89 o
 -10   8   2        0.56       17.03      5.85 o
  -9   8   2      981.92      901.02     37.59 o
  -8   8   2        0.12       14.23      6.70 o
  -7   8   2      284.87      314.98     25.01 o
  -6   8   2      133.80      144.10     20.29 o
  -5   8   2      334.58      288.73     24.16 o
  -4   8   2       68.04       71.28      7.82 o
  -3   8   2     1303.11     1356.24     34.23 o
  -2   8   2        0.00        4.20      4.78 o
  -1   8   2     1381.82     1332.46     23.91 o
   0   8   2      683.19      671.47     20.12 o
   1   8   2        0.17        5.28      2.72 o
   2   8   2      456.15      481.46     31.18 o
   3   8   2      262.47      258.70     16.34 o
   4   8   2      165.59      164.62     11.47 o
   5   8   2     1113.08     1148.36     27.74 o
   6   8   2        1.29       17.34      6.68 o
   7   8   2      172.49      185.56     21.43 o
   8   8   2      159.07      166.41     19.98 o
   9   8   2      141.52      153.42     20.69 o
  10   8   2       15.46       14.87      6.84 o
  11   8   2      310.01      369.81     23.29 o
  12   8   2        0.55        7.71      7.71 o
  13   8   2       10.33       -2.05      7.27 o
  14   8   2        9.70       10.49      6.43 o
  15   8   2       11.17       14.12      9.33 o
  16   8   2       10.10       31.64     11.09 o
  17   8   2        0.08       19.40      8.40 o
 -17   9   2       51.88       49.86     42.06 o
 -16   9   2      216.56      264.49     31.74 o
 -15   9   2       22.46       29.97     11.95 o
 -14   9   2      221.54      248.75     69.61 o
 -13   9   2      186.37      175.60     46.21 o
 -12   9   2       67.33       54.05     26.89 o
 -11   9   2      294.91      383.74     51.06 o
 -10   9   2      328.46      355.78     32.47 o
  -9   9   2       13.42       19.06      6.58 o
  -8   9   2        0.06       15.33      5.17 o
  -7   9   2       92.86       87.16     10.44 o
  -6   9   2      272.49      248.43     24.90 o
  -5   9   2      521.00      508.82     19.00 o
  -4   9   2      928.51      922.36     35.06 o
  -3   9   2      929.00      957.66     32.26 o
  -2   9   2      369.11      395.26     31.72 o
  -1   9   2      158.04      120.14     18.84 o
   0   9   2       62.03       45.90      6.28 o
   1   9   2      307.87      310.20     21.98 o
   2   9   2      535.50      553.00     25.62 o
   3   9   2       30.36       29.75      4.40 o
   4   9   2        0.48        5.95      3.84 o
   5   9   2     1750.81     1911.09     51.91 o
   6   9   2        1.55        9.93      5.19 o
   7   9   2      524.79      516.08     35.62 o
   8   9   2       60.28       70.09     10.23 o
   9   9   2       71.81       97.57     11.11 o
  10   9   2      100.50       91.48     14.13 o
  11   9   2       80.39       80.14     11.77 o
  12   9   2      171.41      172.47     20.68 o
  13   9   2        0.17        8.76      5.99 o
  14   9   2       12.76       24.32      7.21 o
  15   9   2        1.50       18.51      6.43 o
  16   9   2       42.45       65.04      8.97 o
 -16  10   2        0.59       11.47     16.60 o
 -15  10   2       91.97       91.00     15.36 o
 -14  10   2        1.07        3.94      9.18 o
 -13  10   2        3.84       45.56     13.97 o
 -12  10   2        0.03        3.26      8.26 o
 -11  10   2        2.07       27.11     11.09 o
 -10  10   2        0.01        6.29      7.52 o
  -9  10   2        0.05       26.49      7.47 o
  -8  10   2      151.29      168.02     17.96 o
  -7  10   2       95.70      120.98     13.54 o
  -6  10   2       22.97       47.45     14.60 o
  -5  10   2        0.05       -0.34      6.57 o
  -4  10   2       79.31       95.44     12.44 o
  -3  10   2      347.96      363.88     31.76 o
  -2  10   2       59.22       65.72     12.17 o
  -1  10   2      673.73      684.39     41.31 o
   0  10   2       17.00       35.18      7.74 o
   1  10   2        0.70        4.53      3.56 o
   2  10   2      354.35      349.03     29.25 o
   3  10   2        0.57       11.54      4.01 o
   4  10   2     1912.59     2282.33     29.19 o
   5  10   2       77.38       90.76     10.09 o
   6  10   2     1144.65     1306.49     25.92 o
   7  10   2      106.37      132.45     15.36 o
   8  10   2       73.39       62.62     17.88 o
   9  10   2      112.10      127.46     16.46 o
  10  10   2       21.50       26.66      7.03 o
  11  10   2        0.16        9.45      7.96 o
  12  10   2       15.45       32.98     11.82 o
  13  10   2      184.64      197.81     17.41 o
  14  10   2       12.54       15.39      7.07 o
 -14  11   2       22.60       42.62     10.14 o
 -13  11   2      108.60      182.11     40.96 o
 -12  11   2       85.03       98.82     14.42 o
 -11  11   2       52.52       88.31     24.10 o
 -10  11   2      220.15      257.05     30.20 o
  -9  11   2        1.71       16.06      6.32 o
  -8  11   2      288.79      278.44     23.31 o
  -7  11   2      179.11      158.28     18.43 o
  -6  11   2       74.35       81.64     10.63 o
  -5  11   2      185.51      194.51     21.45 o
  -4  11   2      419.07      401.54     23.20 o
  -3  11   2        9.17        4.08      8.67 o
  -2  11   2      587.77      691.71     34.75 o
  -1  11   2       17.24       23.99     14.18 o
   0  11   2      207.02      226.64     27.04 o
   1  11   2       83.84       92.14     16.02 o
   2  11   2       73.18       63.53     19.80 o
   3  11   2        2.47       25.77      6.13 o
   4  11   2        2.68       10.98      4.85 o
   5  11   2       45.03       40.67     10.42 o
   6  11   2        0.40        8.13      7.40 o
   7  11   2       50.48       40.47      8.58 o
   8  11   2       15.60       21.84      7.45 o
   9  11   2      120.78      135.65     15.62 o
  10  11   2        2.51       16.30      6.02 o
  11  11   2       19.66       25.97      6.67 o
  12  11   2        9.76       26.25      6.42 o
 -11  12   2      342.65      331.31     53.06 o
 -10  12   2       67.83       68.13     12.53 o
  -9  12   2       57.93       42.78      8.67 o
  -8  12   2       53.85       46.85      7.60 o
  -7  12   2      101.03       93.74     11.06 o
  -6  12   2       43.77       42.15      8.05 o
  -5  12   2      168.34      205.93     28.42 o
  -4  12   2       96.82       98.43     18.44 o
  -3  12   2      183.98      223.38     49.14 o
  -2  12   2       62.09       73.31     15.62 o
  -1  12   2       37.47       45.26     15.21 o
   0  12   2        4.04       18.58      9.33 o
   1  12   2       15.96       27.95      7.87 o
   2  12   2       75.65      122.78     15.16 o
   3  12   2       15.40       10.62      6.91 o
   4  12   2        1.40       17.18      5.78 o
   5  12   2        4.30       17.97      6.25 o
   6  12   2        0.00        5.14     12.59 o
   7  12   2       10.63       19.74      8.49 o
   8  12   2      107.23      144.34     21.23 o
   9  12   2        1.86        9.17     19.17 o
  10  12   2      246.11      297.98     34.39 o
  -8  13   2       10.48       25.44      7.53 o
  -7  13   2       20.72       35.07     11.10 o
  -6  13   2      147.45      178.07     30.25 o
  -5  13   2        0.36        9.42      7.45 o
  -4  13   2      113.96      140.67     20.49 o
  -3  13   2        8.31       28.55      9.48 o
  -2  13   2      112.78      133.34     19.02 o
  -1  13   2        8.53       -4.39      9.58 o
   0  13   2       44.87       71.29     21.45 o
   1  13   2        8.62       28.38      9.02 o
   2  13   2      206.68      198.34     22.39 o
   3  13   2      101.04      119.60     17.67 o
   4  13   2      266.49      268.00     48.59 o
   5  13   2       71.57       96.35     13.85 o
   6  13   2       13.86       20.81      7.55 o
 -23   1   3      103.91      114.33     18.73 o
 -22   1   3      198.91      178.80     23.54 o
 -21   1   3       94.81      121.91     20.53 o
 -20   1   3        1.87       11.76      5.49 o
 -19   1   3        1.60       17.63      4.10 o
 -18   1   3       50.34       43.39      7.18 o
 -17   1   3      123.45      107.47      9.02 o
 -16   1   3      392.15      357.28     20.91 o
 -15   1   3     1404.33     1272.69     32.45 o
 -14   1   3     2607.47     2418.69     65.30 o
 -13   1   3      511.55      459.66     19.88 o
 -12   1   3      692.51      601.88     29.93 o
 -11   1   3       37.51       25.42      2.21 o
 -10   1   3      760.45      743.52     24.94 o
  -9   1   3      145.97       96.69      5.87 o
  -8   1   3     4589.40     5015.31     32.72 o
  -7   1   3       20.00       32.95      4.17 o
  -6   1   3     1764.99     1564.35     22.91 o
  -5   1   3     1191.32     1127.50     15.06 o
  -4   1   3       17.02       16.51      3.17 o
  -3   1   3     3076.59     3426.08     22.39 o
  -1   1   3     4537.83     5175.11     58.81 o
   0   1   3    10843.15    12119.24    199.11 o
   1   1   3      191.79      169.53     45.48 o
   2   1   3      796.34      663.62     18.04 o
   3   1   3     1227.70     1259.48     23.26 o
   4   1   3     1657.88     1478.00     30.93 o
   5   1   3     7586.86     8075.94     61.56 o
   6   1   3     1423.21     1395.70     37.05 o
   7   1   3     2263.05     2145.70     48.06 o
   8   1   3       49.17       63.85      7.31 o
   9   1   3        4.95        8.03      5.08 o
  10   1   3       54.10       62.57     11.11 o
  11   1   3      664.38      571.30     44.30 o
  12   1   3       17.89       20.21      8.46 o
  13   1   3      133.55      119.45     17.63 o
  14   1   3        3.03        2.97      7.49 o
  15   1   3      435.15      409.75     28.36 o
  16   1   3        7.85       36.82     18.81 o
  17   1   3      182.99      202.97     22.73 o
  18   1   3        3.56        5.58     15.32 o
  19   1   3      300.92      354.40     27.68 o
  20   1   3       59.16      100.05     16.81 o
 -23   2   3       17.27       19.65      9.71 o
 -22   2   3       39.92       39.51     21.93 o
 -21   2   3        3.57        9.91      3.51 o
 -20   2   3        0.07       15.23      6.56 o
 -19   2   3      368.33      336.03     23.07 o
 -18   2   3       23.04       18.01      4.49 o
 -17   2   3       49.30       53.47      9.89 o
 -16   2   3     2650.54     2651.40     45.14 o
 -15   2   3      326.53      303.36     18.24 o
 -14   2   3       45.45       30.15      6.59 o
 -13   2   3     1780.02     1673.53     32.71 o
 -12   2   3      423.27      431.50     20.42 o
 -11   2   3       33.61       18.71      4.58 o
 -10   2   3     1098.25     1114.24     17.03 o
  -9   2   3     1681.85     1701.53     28.49 o
  -8   2   3      548.88      555.29     20.23 o
  -7   2   3     7250.46     7122.52     68.93 o
  -6   2   3       15.91        4.46      3.10 o
  -5   2   3     1581.69     1640.24     22.90 o
  -4   2   3      222.54      209.50      9.01 o
  -3   2   3    39742.18    41580.43    105.28 o
  -2   2   3     7213.92     7310.18     74.10 o
   0   2   3    27770.16    30855.13     80.96 o
   1   2   3     3518.19     3472.52     27.44 o
   2   2   3     5110.88     5838.36     54.77 o
   3   2   3     3056.92     3150.54     31.77 o
   4   2   3     1375.38     1338.02     30.67 o
   5   2   3     5165.37     4888.79     45.86 o
   6   2   3     5757.80     5823.31     46.26 o
   7   2   3     2306.49     2170.72    130.62 o
   8   2   3     1860.08     1799.24     38.72 o
   9   2   3       60.43       69.40     14.07 o
  10   2   3        1.24       14.82      5.91 o
  11   2   3       27.46       19.52      7.37 o
  12   2   3        8.53       13.05      9.48 o
  13   2   3       78.00       63.39     10.56 o
  14   2   3      334.54      358.33     37.89 o
  15   2   3       94.54      107.96     17.74 o
  16   2   3       66.71       40.76      9.77 o
  17   2   3        1.88       30.78      9.56 o
  18   2   3       48.16       85.70     15.23 o
  19   2   3        0.15       10.34     13.37 o
  20   2   3      196.58      261.98     25.83 o
 -23   3   3      128.37      109.81     17.17 o
 -22   3   3       40.98       39.82     10.73 o
 -21   3   3       40.41       35.21     12.62 o
 -20   3   3       37.86       20.67      5.62 o
 -19   3   3      396.57      399.39     22.96 o
 -18   3   3       29.88       24.23      7.21 o
 -17   3   3       35.26       31.14      7.04 o
 -16   3   3        1.46        7.64      5.69 o
 -15   3   3       16.93       20.95      6.98 o
 -14   3   3       50.15       37.03      7.87 o
 -13   3   3      951.19      915.46     36.54 o
 -12   3   3       36.52       31.24      6.71 o
 -11   3   3     2828.24     2864.72     38.93 o
 -10   3   3        2.52       -2.26      7.94 o
  -9   3   3     1649.95     1769.97     32.94 o
  -8   3   3      309.26      312.02     15.41 o
  -7   3   3     3968.21     3770.82     42.13 o
  -6   3   3      800.47      973.04     21.18 o
  -5   3   3      243.84      239.96     16.61 o
  -4   3   3      617.12      522.56     18.67 o
  -3   3   3       79.98      147.07     12.37 o
  -2   3   3      690.73      433.65     15.75 o
  -1   3   3      568.02      624.33     19.62 o
   0   3   3     6912.52     6756.82     49.20 o
   1   3   3      124.81      133.71      7.96 o
   2   3   3      335.31      302.11     14.04 o
   3   3   3      434.64      473.26     23.62 o
   4   3   3     1062.74     1055.60     28.04 o
   5   3   3      262.82      282.95     40.11 o
   6   3   3       35.29       21.45     12.60 o
   7   3   3      543.19      471.94     26.96 o
   8   3   3      672.04      631.35     56.13 o
   9   3   3      157.97      163.08     17.68 o
  10   3   3      174.18      168.67     20.93 o
  11   3   3        8.45        7.09     11.28 o
  12   3   3      424.74      410.85     26.91 o
  13   3   3      163.67      154.70     21.49 o
  14   3   3       19.49       22.31      8.56 o
  15   3   3        0.12        9.18     29.79 o
  16   3   3      253.61      267.07     29.38 o
  17   3   3       10.95       11.59      7.05 o
  18   3   3       50.03       45.56     12.24 o
  19   3   3        6.77       21.51     22.44 o
  20   3   3       12.51       29.93     13.97 o
 -22   4   3        0.26       18.01      6.05 o
 -21   4   3       10.32       20.91      7.69 o
 -20   4   3      471.20      483.20     70.81 o
 -19   4   3        0.45        9.51      5.45 o
 -18   4   3        3.57       15.50      5.42 o
 -17   4   3       94.47       96.79     12.41 o
 -16   4   3      171.52      146.10     18.89 o
 -15   4   3      366.51      332.49     22.30 o
 -14   4   3       16.61       23.61      5.60 o
 -13   4   3      299.57      306.42     16.87 o
 -12   4   3     2108.54     2072.81     41.71 o
 -11   4   3      936.17      888.22     32.86 o
 -10   4   3     2502.79     2369.45     52.76 o
  -9   4   3        6.37        1.42      3.44 o
  -8   4   3       10.14       13.01      2.52 o
  -7   4   3     3533.47     3277.52     48.10 o
  -6   4   3     1007.73     1038.74     38.82 o
  -5   4   3     1034.90     1023.89     17.71 o
  -4   4   3     3766.50     4150.00     27.18 o
  -3   4   3      843.21      767.99     11.18 o
  -2   4   3     2508.71     2712.96     29.78 o
  -1   4   3     9734.65    10242.88    314.73 o
   0   4   3     4557.97     5200.77    157.49 o
   1   4   3     1056.45      981.83     18.39 o
   2   4   3     2514.70     2649.69     56.34 o
   3   4   3     6988.30     7197.66    129.82 o
   4   4   3     1447.26     1505.33     33.37 o
   5   4   3     2947.09     2992.24     90.36 o
   6   4   3       13.45        9.70      3.57 o
   7   4   3      365.79      387.13     16.82 o
   8   4   3       32.61       22.98      7.30 o
   9   4   3        4.43        4.69      4.05 o
  10   4   3        0.05        2.80      5.62 o
  11   4   3        4.15       10.26      6.73 o
  12   4   3      122.75       97.68     17.76 o
  13   4   3      300.07      308.40     24.50 o
  14   4   3      264.74      270.20     27.57 o
  15   4   3      313.61      298.58     28.18 o
  16   4   3      356.85      391.81     57.01 o
  17   4   3      284.56      367.12     50.29 o
  18   4   3       21.99       12.98      8.20 o
  19   4   3       13.76       20.55      6.78 o
  20   4   3        4.23       22.76      9.31 o
 -22   5   3      309.78      248.54     30.41 o
 -21   5   3       28.91       24.51     13.11 o
 -20   5   3       49.12       46.06     10.16 o
 -19   5   3      126.44      119.27     19.16 o
 -18   5   3       51.34       29.36      7.95 o
 -17   5   3       16.65       21.14     13.60 o
 -16   5   3      168.36      132.95     13.93 o
 -15   5   3      301.70      277.71     24.26 o
 -14   5   3      194.20      148.81     14.92 o
 -13   5   3      166.84      137.58     13.49 o
 -12   5   3      223.62      199.55     15.44 o
 -11   5   3     1405.15     1372.25     24.62 o
 -10   5   3     1029.51     1013.14     35.03 o
  -9   5   3     7499.79     7400.37    237.99 o
  -8   5   3      728.92      654.54     17.01 o
  -7   5   3      411.40      282.01     17.19 o
  -6   5   3      239.46      299.68     15.60 o
  -5   5   3       82.21      114.32      7.13 o
  -4   5   3       87.27      111.05      5.42 o
  -3   5   3      580.86      586.90     22.56 o
  -2   5   3     2251.97     2250.55     31.63 o
  -1   5   3     4840.42     5017.24    144.69 o
   0   5   3      280.94      313.92     15.73 o
   1   5   3     3726.31     3721.86     67.48 o
   2   5   3       26.72       15.46      3.02 o
   3   5   3      278.80      290.92     31.18 o
   4   5   3      300.18      223.97     14.73 o
   5   5   3      119.09       95.68     12.06 o
   6   5   3      169.33      189.87     16.96 o
   7   5   3      217.56      239.37     28.03 o
   8   5   3       22.94       17.25     12.09 o
   9   5   3      102.63       96.75     18.95 o
  10   5   3     1723.69     1641.39     40.27 o
  11   5   3      209.99      166.04     23.69 o
  12   5   3     1009.76      942.19     51.42 o
  13   5   3      896.17      901.48     49.68 o
  14   5   3      282.67      262.02     23.14 o
  15   5   3      109.41      125.04     15.23 o
  16   5   3      139.35      143.45     19.80 o
  17   5   3       46.94       65.52     16.38 o
  18   5   3       33.92       62.22     12.05 o
  19   5   3        0.40        9.46      6.43 o
 -21   6   3       63.38       58.33     17.44 o
 -20   6   3       15.02        8.04      6.33 o
 -19   6   3        0.99       12.27      3.93 o
 -18   6   3       16.24       17.50      5.12 o
 -17   6   3      135.98      121.77     14.44 o
 -16   6   3       39.25       34.55      4.82 o
 -15   6   3       91.69       78.71      9.85 o
 -14   6   3      370.34      326.74     15.64 o
 -13   6   3       15.96        8.63      5.01 o
 -12   6   3      354.46      374.82     41.31 o
 -11   6   3      124.34       96.21     12.04 o
 -10   6   3      661.62      636.25     33.65 o
  -9   6   3      172.69      156.93     11.37 o
  -8   6   3     2552.14     2503.88     38.01 o
  -7   6   3       84.83       78.21      8.70 o
  -6   6   3      549.65      549.49     17.31 o
  -5   6   3      141.49      169.58      9.25 o
  -4   6   3     1223.16     1126.83     27.37 o
  -3   6   3      310.41      231.27     10.74 o
  -2   6   3      101.58       56.44      4.53 o
  -1   6   3       80.96       71.48      5.24 o
   0   6   3     2623.67     2641.32     52.18 o
   1   6   3        0.13        9.24      4.47 o
   2   6   3       53.35       66.73      7.77 o
   3   6   3     3353.49     3394.08     57.09 o
   4   6   3      587.30      453.45     45.48 o
   5   6   3     2865.66     2638.50     49.92 o
   6   6   3       45.29       40.70      8.31 o
   7   6   3     2142.58     2030.39     77.21 o
   8   6   3      643.01      577.22     50.77 o
   9   6   3      173.57      154.57     31.44 o
  10   6   3      654.23      625.48     37.03 o
  11   6   3      121.07      102.90     24.68 o
  12   6   3        8.03        6.77      6.37 o
  13   6   3       50.49       54.88      9.51 o
  14   6   3      143.38      145.19     20.07 o
  15   6   3        4.03        1.63      6.46 o
  16   6   3        0.49       21.62      6.63 o
  17   6   3        0.02        8.38      6.46 o
  18   6   3       70.72       85.25     15.27 o
 -20   7   3       18.19       16.56      6.76 o
 -19   7   3       49.00       43.72      9.24 o
 -18   7   3      169.30      238.00     47.60 o
 -17   7   3      441.84      433.56     40.00 o
 -16   7   3      204.44      220.73     25.95 o
 -15   7   3      525.25      544.28     44.03 o
 -14   7   3       88.20       54.20      8.80 o
 -13   7   3     1637.71     1215.32    192.29 o
 -12   7   3      558.85      456.21     36.24 o
 -11   7   3       35.17       17.68      8.31 o
 -10   7   3       20.36       16.62      3.35 o
  -9   7   3       22.96       27.58      5.22 o
  -8   7   3      709.09      618.18     44.64 o
  -7   7   3      135.78      140.75     16.91 o
  -6   7   3      591.34      595.77     31.99 o
  -5   7   3      287.86      300.97     18.73 o
  -4   7   3      139.33      166.44     11.12 o
  -3   7   3      549.72      641.48     35.29 o
  -2   7   3     3405.06     3656.47     58.33 o
  -1   7   3      113.20      125.79     11.11 o
   0   7   3     1928.15     1981.70     79.63 o
   1   7   3      376.65      315.64     11.56 o
   2   7   3      259.57      241.06     15.84 o
   3   7   3      178.03      161.11     11.70 o
   4   7   3     3784.55     3620.23     69.48 o
   5   7   3     1000.45      800.87     65.24 o
   6   7   3      495.07      519.64     46.13 o
   7   7   3     3958.51     4643.74    147.89 o
   8   7   3       19.76       14.48      4.83 o
   9   7   3        2.69        9.27      3.04 o
  10   7   3      465.79      426.62     46.51 o
  11   7   3       93.82       85.93     10.52 o
  12   7   3      132.76      129.15     19.48 o
  13   7   3        7.17       22.93      6.56 o
  14   7   3      124.92      103.44     15.64 o
  15   7   3      210.85      256.65     30.43 o
  16   7   3        2.17       21.87      5.61 o
  17   7   3       92.71      126.61     21.97 o
 -19   8   3        0.45       31.72     10.49 o
 -18   8   3      368.58      384.80     23.78 o
 -17   8   3      751.43      905.27    155.23 o
 -16   8   3      377.79      392.36     22.17 o
 -15   8   3       76.67      107.92     28.36 o
 -14   8   3      251.00      283.72     33.69 o
 -13   8   3        1.41        5.48      9.18 o
 -12   8   3      148.98      104.92     22.99 o
 -11   8   3      624.01      657.08     38.49 o
 -10   8   3       49.02       47.61     11.41 o
  -9   8   3      665.74      672.33     35.42 o
  -8   8   3      440.79      461.34     37.66 o
  -7   8   3      630.40      623.60     35.72 o
  -6   8   3      215.69      243.82     21.97 o
  -5   8   3      364.22      365.31     22.35 o
  -4   8   3     1277.38     1236.40     30.97 o
  -3   8   3     2833.74     3098.83     53.35 o
  -2   8   3      146.69      116.48      9.14 o
  -1   8   3     3703.91     4049.43     60.15 o
   0   8   3       45.26       43.68      4.50 o
   1   8   3      530.55      497.33     26.26 o
   2   8   3      119.79       91.03     12.97 o
   3   8   3       88.51      106.89     12.93 o
   4   8   3     1129.35     1195.21     48.27 o
   5   8   3      342.84      345.54     19.55 o
   6   8   3      301.32      280.01     24.17 o
   7   8   3     1253.70     1373.68     48.56 o
   8   8   3      276.96      297.23     27.58 o
   9   8   3      229.10      215.69     30.75 o
  10   8   3       10.08       12.55      3.26 o
  11   8   3       19.47       23.98      5.19 o
  12   8   3       31.69       47.79      9.91 o
  13   8   3      131.53      130.38     29.56 o
  14   8   3        4.73       10.13     18.84 o
  15   8   3        6.47       40.47     11.19 o
  16   8   3        8.27       27.33      7.85 o
 -18   9   3       63.57       77.68     13.79 o
 -17   9   3       35.32       29.56     11.28 o
 -16   9   3       22.07       56.82     15.74 o
 -15   9   3        0.69       21.54     11.12 o
 -14   9   3        7.36       15.54     10.36 o
 -13   9   3      326.91      352.18     62.34 o
 -12   9   3        2.37        9.25      8.04 o
 -11   9   3      101.06      116.09     15.28 o
 -10   9   3       35.24       35.02      8.80 o
  -9   9   3        0.23        8.32      5.50 o
  -8   9   3      153.48      158.79     15.16 o
  -7   9   3       21.89       29.36      5.65 o
  -6   9   3       46.13       51.74      5.73 o
  -5   9   3      383.94      362.54     24.00 o
  -4   9   3        6.30       12.92      5.37 o
  -3   9   3        1.66       14.54      5.08 o
  -2   9   3      405.39      298.07     22.58 o
  -1   9   3        6.23        5.99      5.39 o
   0   9   3      476.53      465.94     26.58 o
   1   9   3        9.71       12.35      3.64 o
   2   9   3      184.63      199.77     17.02 o
   3   9   3      249.90      228.92     20.58 o
   4   9   3      238.35      250.76     20.79 o
   5   9   3      319.40      413.43     22.21 o
   6   9   3      253.60      205.03     27.92 o
   7   9   3      390.15      401.55     33.58 o
   8   9   3      123.64      118.93     13.95 o
   9   9   3        1.28       16.70      5.79 o
  10   9   3      197.33      229.11     33.60 o
  11   9   3       27.33       28.07     14.99 o
  12   9   3        7.92        9.88      7.34 o
  13   9   3       13.41       10.48      8.89 o
  14   9   3       45.07       52.53     14.12 o
  15   9   3       16.48       23.58      9.54 o
 -16  10   3       26.37       31.49     12.38 o
 -15  10   3      211.33      247.65     27.01 o
 -14  10   3       13.76       48.20     11.40 o
 -13  10   3       14.18       23.52      8.31 o
 -12  10   3       47.06       54.87     13.26 o
 -11  10   3      232.35      265.94     38.67 o
 -10  10   3      949.87      986.96     74.87 o
  -9  10   3      126.53      158.62     12.91 o
  -8  10   3       53.51       67.08      8.72 o
  -7  10   3       73.57       87.10     10.49 o
  -6  10   3      559.32      625.53     28.14 o
  -5  10   3       25.15       13.01      4.55 o
  -4  10   3     1224.05     1272.72     40.73 o
  -3  10   3      107.28      104.20     12.98 o
  -2  10   3       38.22       35.88     17.10 o
  -1  10   3      120.10      107.73     18.74 o
   0  10   3      658.25      698.63     37.56 o
   1  10   3        0.32        2.44      8.97 o
   2  10   3        6.97        8.39      5.66 o
   3  10   3      229.22      244.78     16.49 o
   4  10   3       16.69       15.16      3.00 o
   5  10   3       32.03       25.97      4.42 o
   6  10   3        7.57       22.26      5.17 o
   7  10   3      226.51      247.84     26.02 o
   8  10   3       64.53       63.73     14.33 o
   9  10   3      147.67      180.59     20.98 o
  10  10   3        9.59       14.78      4.98 o
  11  10   3      162.33      138.85     19.26 o
  12  10   3       16.50       26.86     11.68 o
  13  10   3      129.52      164.73     14.41 o
 -14  11   3       30.73       34.63      9.51 o
 -13  11   3       41.09       22.33     11.86 o
 -12  11   3       28.04       27.79     14.31 o
 -11  11   3      192.84      175.52     15.93 o
 -10  11   3      116.21      128.15     14.66 o
  -9  11   3      558.27      584.17     40.46 o
  -8  11   3      156.97      156.20     19.21 o
  -7  11   3      286.71      335.25     27.50 o
  -6  11   3       62.86       78.44     10.32 o
  -5  11   3       42.57       29.23      9.15 o
  -4  11   3        0.34       16.66      9.97 o
  -3  11   3        7.18       10.98     11.07 o
  -2  11   3       53.41       53.77     18.59 o
  -1  11   3      375.15      390.48     38.95 o
   0  11   3       40.71       51.49     10.09 o
   1  11   3      543.21      606.45     30.33 o
   2  11   3      122.38      155.26     15.63 o
   3  11   3      268.95      176.78     19.03 o
   4  11   3      181.93      182.55     18.62 o
   5  11   3      176.58      162.47     17.77 o
   6  11   3        8.64       10.57      4.65 o
   7  11   3       54.02       38.69      8.78 o
   8  11   3       53.95       79.92     12.89 o
   9  11   3        0.74       16.05      5.66 o
  10  11   3        4.55       17.59     11.94 o
  11  11   3       42.26       31.94     15.43 o
 -11  12   3       28.41       32.96      6.88 o
 -10  12   3       13.03       18.05      5.81 o
  -9  12   3       24.00       33.40      8.30 o
  -8  12   3      156.22      186.72     17.91 o
  -7  12   3        7.50        5.67      5.75 o
  -6  12   3       82.34       74.58     12.35 o
  -5  12   3        1.44       10.17      9.36 o
  -4  12   3        0.82        1.94     10.03 o
  -3  12   3        1.99       20.31     11.31 o
  -2  12   3       85.23       70.14     21.01 o
  -1  12   3        0.05       11.69      6.99 o
   0  12   3       79.19       70.02     12.27 o
   1  12   3        0.09        5.23      8.63 o
   2  12   3        1.81        9.85      6.15 o
   3  12   3      641.31      661.86     45.09 o
   4  12   3      108.88      130.23     13.70 o
   5  12   3      108.62      122.04     18.33 o
   6  12   3        0.07       21.21      8.81 o
   7  12   3       41.13       43.47      9.29 o
   8  12   3        3.15       17.17      6.67 o
   9  12   3       27.78       24.08      7.66 o
  -8  13   3       12.39       23.83     15.04 o
  -7  13   3        3.32        8.40     26.01 o
  -6  13   3        1.35        7.68     15.35 o
  -5  13   3        1.25       17.01      9.03 o
  -4  13   3        0.35       25.56     10.64 o
  -3  13   3       17.95       28.86     10.39 o
  -2  13   3       12.54       14.17     17.71 o
  -1  13   3       91.12      116.01     26.78 o
   0  13   3        0.17       11.02     15.65 o
   1  13   3       30.41       17.56     17.78 o
   2  13   3        0.75       17.28     15.58 o
   3  13   3      210.90      236.53     31.07 o
   4  13   3      172.60      187.89     21.04 o
   5  13   3        4.78       32.24      8.18 o
 -23   0   4        9.71       26.08     17.63 o
 -22   0   4        0.10       15.94     12.86 o
 -21   0   4     1140.43     1137.63     72.88 o
 -20   0   4      812.09      763.32     68.03 o
 -19   0   4     2575.57     2741.84     67.30 o
 -18   0   4     2235.42     2273.35     59.73 o
 -17   0   4     1154.84     1011.34     34.24 o
 -16   0   4     5299.27     5120.86    248.24 o
 -15   0   4       73.56       69.14     10.99 o
 -14   0   4      959.38      874.89     39.53 o
 -13   0   4      480.98      410.50     38.90 o
 -12   0   4      107.65       80.51     13.00 o
 -11   0   4     3982.68     3661.36     51.77 o
 -10   0   4      781.67      727.97     16.31 o
  -9   0   4        6.81        3.27      1.71 o
  -8   0   4     1231.37     1263.89     26.54 o
  -5   0   4      142.01      147.46     14.49 o
  -4   0   4      136.32       71.70     10.21 o
  -3   0   4     5405.60     5287.46     69.87 o
  -2   0   4    12290.84    13921.98    153.99 o
  -1   0   4      306.15      700.58     62.45 o
   0   0   4     1849.86     1613.77     29.75 o
   1   0   4      216.14      231.86     30.49 o
   2   0   4     7184.59     6868.90     93.23 o
   3   0   4     4282.71     4030.59     61.49 o
   4   0   4     7868.80     8197.10     81.99 o
   5   0   4      104.20      135.10     19.84 o
   6   0   4     3720.87     3386.44     51.50 o
   7   0   4     5440.97     4984.26    105.35 o
   8   0   4      541.73      424.56     33.79 o
   9   0   4       33.97       21.53     12.42 o
  10   0   4     2625.94     2408.09    148.40 o
  11   0   4     1087.38     1036.76     56.05 o
  12   0   4      389.43      336.62     50.40 o
  13   0   4      522.69      447.85     62.30 o
  14   0   4       44.68       44.67     16.68 o
  15   0   4       16.11       24.61     10.29 o
  16   0   4       11.01       20.35     11.39 o
  17   0   4      529.92      511.25     78.76 o
  18   0   4       96.43       95.51     24.17 o
  19   0   4      179.08      242.51     36.15 o
  20   0   4       56.86       97.78     23.29 o
 -23   1   4       38.33       23.14     24.39 o
 -22   1   4      158.31      133.98     15.55 o
 -21   1   4      168.20      175.38     25.74 o
 -20   1   4      155.05      122.83     19.29 o
 -19   1   4      130.23       97.25     16.60 o
 -18   1   4        3.30       15.80      6.94 o
 -17   1   4       72.12       54.55      7.19 o
 -16   1   4      232.26      164.95     18.61 o
 -15   1   4     4372.84     4527.66    126.33 o
 -14   1   4      406.95      339.10     13.26 o
 -13   1   4     2690.04     2528.39     39.16 o
 -12   1   4      748.74      710.88     22.73 o
 -11   1   4       19.55       13.41      4.21 o
 -10   1   4     2714.60     2531.09     40.87 o
  -9   1   4       98.37       58.99      5.71 o
  -8   1   4      681.48      738.58     13.30 o
  -7   1   4     5458.46     5646.48    185.61 o
  -6   1   4      743.70      646.30     18.41 o
  -5   1   4      125.18      111.72      7.38 o
  -4   1   4      136.27      112.57      7.47 o
  -3   1   4     3762.48     3889.72    112.62 o
  -2   1   4    15123.34    16123.45    493.22 o
  -1   1   4     5925.31     6674.28     83.57 o
   0   1   4       25.05        9.55     12.09 o
   1   1   4     4956.03     5150.19     49.42 o
   2   1   4     9658.52     9056.44    161.52 o
   3   1   4      277.67      263.60     15.40 o
   4   1   4        0.86        6.14      5.29 o
   5   1   4     3770.55     4101.73    109.13 o
   6   1   4      601.14      666.90     31.23 o
   7   1   4     3706.19     3335.32    132.83 o
   8   1   4     4344.16     4108.93     67.38 o
   9   1   4     1012.07     1026.91     67.26 o
  10   1   4        1.11       13.90      6.34 o
  11   1   4     2174.82     2346.93     95.58 o
  12   1   4      147.56      159.14     21.83 o
  13   1   4       67.53       42.20      7.35 o
  14   1   4        3.68       10.40      5.25 o
  15   1   4      117.94      101.60     15.54 o
  16   1   4      173.09      115.51     21.07 o
  17   1   4      175.73      202.22     26.28 o
  18   1   4       13.36       17.57     21.53 o
  19   1   4       92.40      130.87     17.76 o
  20   1   4        2.86       14.72     14.47 o
 -23   2   4       13.18        0.09      8.93 o
 -22   2   4      323.09      361.88     21.72 o
 -21   2   4       54.01       40.12     10.28 o
 -20   2   4      163.13      153.06     18.47 o
 -19   2   4        0.76        8.59      4.00 o
 -18   2   4      126.35      134.50     21.00 o
 -17   2   4      652.08      656.62     47.10 o
 -16   2   4        9.65       11.17      5.14 o
 -15   2   4      156.26      154.57     18.98 o
 -14   2   4      351.10      280.22     18.27 o
 -13   2   4      162.42      156.29     11.64 o
 -12   2   4       48.30       57.28      9.32 o
 -11   2   4      152.88      122.56     11.14 o
 -10   2   4     2112.51     2118.16     29.08 o
  -9   2   4     5638.94     5796.90     58.00 o
  -8   2   4      397.30      534.61     17.84 o
  -7   2   4     7174.84     7191.75    219.16 o
  -6   2   4       19.24       22.73      2.72 o
  -4   2   4     2296.73     2340.25     29.35 o
  -3   2   4     2959.71     2913.45     50.13 o
  -2   2   4     1441.77     1367.21     43.19 o
  -1   2   4    27121.64    31013.30    103.96 o
   0   2   4     3335.91     3596.66     48.74 o
   1   2   4     4360.89     4506.15     41.74 o
   2   2   4     1181.57      947.63     27.40 o
   3   2   4      235.24      190.01     16.56 o
   4   2   4     1131.74     1055.68     85.66 o
   5   2   4      704.19      783.86     36.88 o
   6   2   4    11013.06    11690.53     83.32 o
   7   2   4     1510.66     1447.50     43.71 o
   8   2   4        0.23       12.71      6.43 o
   9   2   4      123.58      119.20     19.66 o
  10   2   4        0.29       12.39      9.26 o
  11   2   4      353.01      340.68     29.09 o
  12   2   4      466.76      468.75     44.48 o
  13   2   4      335.01      283.05     30.62 o
  14   2   4     1585.06     1562.67     59.84 o
  15   2   4       74.86       91.88     11.92 o
  16   2   4       81.69       94.52     18.81 o
  17   2   4       81.05      106.32     22.33 o
  18   2   4       12.23       47.30     11.20 o
  19   2   4       74.34       96.30     17.35 o
  20   2   4       46.34       53.70     15.06 o
 -23   3   4        1.98       23.83      7.42 o
 -22   3   4        2.21        4.88      7.47 o
 -21   3   4      397.28      384.99     50.00 o
 -20   3   4      275.65      261.70     27.81 o
 -19   3   4      467.34      457.78     30.65 o
 -18   3   4      524.07      445.35     27.87 o
 -17   3   4      171.52      131.92     15.80 o
 -16   3   4      208.89      181.03     18.46 o
 -15   3   4      123.08      114.70     12.72 o
 -14   3   4      749.38      754.57     35.48 o
 -13   3   4      897.37      859.60     48.30 o
 -12   3   4       95.96      115.95     14.97 o
 -11   3   4       22.77       29.21      6.92 o
 -10   3   4       22.03       14.63      6.24 o
  -9   3   4     2483.49     2459.94     45.80 o
  -8   3   4     4676.55     4597.68     80.24 o
  -7   3   4      626.57      535.79     21.01 o
  -6   3   4    14334.10    15324.01     96.54 o
  -5   3   4     1141.53     1176.53     43.27 o
  -4   3   4      643.91      805.80     18.16 o
  -3   3   4     1224.28     1107.03     28.70 o
  -2   3   4     9679.71    11583.16    159.09 o
  -1   3   4     7858.02     9227.16    193.82 o
   0   3   4     9502.11    10030.49     81.29 o
   1   3   4      398.08      251.90     22.81 o
   2   3   4       66.01       74.59     10.28 o
   3   3   4     4929.62     5460.50     43.28 o
   4   3   4     1637.22     1595.53     87.46 o
   5   3   4        2.45       -2.01      4.97 o
   6   3   4     1210.81     1132.94     25.64 o
   7   3   4        6.15        8.91      4.19 o
   8   3   4      941.25      832.09     43.61 o
   9   3   4     1094.45     1017.55     65.34 o
  10   3   4     1860.79     1828.69     63.09 o
  11   3   4      698.27      700.70     31.76 o
  12   3   4       59.98       48.34      9.11 o
  13   3   4      858.68      836.77     58.82 o
  14   3   4      245.81      220.00     29.93 o
  15   3   4     1106.92     1155.04     54.33 o
  16   3   4       67.93       79.58     13.95 o
  17   3   4      106.38       80.85     15.20 o
  18   3   4      320.65      379.00     29.60 o
  19   3   4      192.87      228.52     32.91 o
 -22   4   4      119.64       90.24     13.60 o
 -21   4   4       86.14       98.56     30.23 o
 -20   4   4       51.41       31.45      8.57 o
 -19   4   4      118.86       95.35     21.28 o
 -18   4   4        6.32        8.44      3.72 o
 -17   4   4      465.97      443.38     50.98 o
 -16   4   4        3.16        9.05      3.93 o
 -15   4   4        5.80        5.18      6.62 o
 -14   4   4      406.66      379.08     17.70 o
 -13   4   4        5.53       10.92      7.14 o
 -12   4   4       47.59       52.48      7.30 o
 -11   4   4       98.75       95.92     10.83 o
 -10   4   4      344.35      351.93     22.66 o
  -9   4   4      214.38      153.40     11.47 o
  -8   4   4      344.18      304.89     17.02 o
  -7   4   4      581.06      557.15     28.70 o
  -6   4   4     1429.04     1770.51     59.59 o
  -5   4   4     4213.08     4718.01     36.81 o
  -4   4   4     1141.92     1298.11     23.52 o
  -3   4   4      346.78      316.82     17.36 o
  -2   4   4      190.46      239.66     15.21 o
  -1   4   4     2154.63     2387.42     53.57 o
   0   4   4      657.78      741.16     21.74 o
   1   4   4      405.79      364.78     29.68 o
   2   4   4      511.22      583.03     37.61 o
   3   4   4      350.10      371.14     33.00 o
   4   4   4     1133.29      937.08     52.42 o
   5   4   4     1497.39     1403.79     55.54 o
   6   4   4       83.65       53.91      6.90 o
   7   4   4       87.25      105.69     16.41 o
   8   4   4       76.49       80.02     21.71 o
   9   4   4     1161.19     1119.26     63.53 o
  10   4   4      580.13      624.36     38.29 o
  11   4   4       89.07       89.66     15.87 o
  12   4   4       26.10       41.37     17.26 o
  13   4   4      153.07      150.81     22.44 o
  14   4   4      456.02      446.38     39.77 o
  15   4   4        7.07       15.09      6.10 o
  16   4   4      245.41      235.25     42.02 o
  17   4   4       81.89      118.22     26.63 o
  18   4   4       49.31       28.94     25.93 o
  19   4   4        0.64       18.84      9.61 o
 -22   5   4        0.59        1.05      5.10 o
 -21   5   4        6.77        8.21      2.98 o
 -20   5   4        9.98       18.55      6.02 o
 -19   5   4       85.58       71.62      9.12 o
 -18   5   4      319.41      359.23     43.67 o
 -17   5   4      380.30      359.10     32.67 o
 -16   5   4      117.28      105.97     11.34 o
 -15   5   4      135.97      119.27     13.38 o
 -14   5   4        0.26        6.12      3.66 o
 -13   5   4       51.39       58.53      8.46 o
 -12   5   4      533.62      490.58     24.73 o
 -11   5   4      695.02      709.93     30.77 o
 -10   5   4      165.79      141.22     12.43 o
  -9   5   4     1088.73     1007.88     38.11 o
  -8   5   4      685.48      608.10     40.09 o
  -7   5   4        6.28       14.30      2.69 o
  -6   5   4      175.05      134.60      8.16 o
  -5   5   4     1036.80     1108.25     19.17 o
  -4   5   4      480.36      362.03     15.15 o
  -3   5   4      734.36      768.67     26.00 o
  -2   5   4      192.69      235.82     15.06 o
  -1   5   4     3749.83     4240.39    292.43 o
   0   5   4      342.75      440.72     27.58 o
   1   5   4     3886.78     4197.69     35.30 o
   2   5   4      105.27      118.12     10.09 o
   3   5   4     1480.68     1320.74     39.41 o
   4   5   4      339.11      273.14     23.58 o
   5   5   4       88.26       72.69      9.17 o
   6   5   4      217.73      223.01     19.36 o
   7   5   4      698.77      740.53     47.56 o
   8   5   4       54.70       61.96     15.32 o
   9   5   4     1709.42     1603.81     59.07 o
  10   5   4     2490.82     2623.76    190.39 o
  11   5   4       10.92       12.53      5.56 o
  12   5   4      761.23      806.16    104.29 o
  13   5   4        4.45       13.85      6.50 o
  14   5   4        3.91       18.92      6.84 o
  15   5   4      124.85      120.83     20.50 o
  16   5   4       26.16       25.99      7.51 o
  17   5   4       36.78       29.73     11.18 o
  18   5   4       64.19       59.28     12.73 o
 -21   6   4      169.90      159.29     21.31 o
 -20   6   4       23.20       17.85      6.64 o
 -19   6   4      154.39      146.14     20.66 o
 -18   6   4       49.60       43.99      8.81 o
 -17   6   4        4.76        3.19      7.21 o
 -16   6   4      861.08      756.33     45.70 o
 -15   6   4       29.61       12.79      5.94 o
 -14   6   4      258.47      235.01     23.96 o
 -13   6   4      251.52      265.82     20.78 o
 -12   6   4      788.20      763.76     47.70 o
 -11   6   4      161.37      177.28     18.78 o
 -10   6   4      279.21      267.90     27.58 o
  -9   6   4       17.20        8.77      3.92 o
  -8   6   4        5.49        9.62      3.87 o
  -7   6   4     3548.51     3467.23     59.36 o
  -6   6   4       24.86       36.67      6.70 o
  -5   6   4       16.91       21.44      5.30 o
  -4   6   4      638.20      623.86     20.85 o
  -3   6   4     1205.57     1279.02     27.80 o
  -2   6   4       42.56       31.96      5.79 o
  -1   6   4      289.60      306.58     27.28 o
   0   6   4       72.31       48.11      4.55 o
   1   6   4      495.85      526.46     31.43 o
   2   6   4     1292.81     1278.16     23.06 o
   3   6   4       11.06        8.95      5.44 o
   4   6   4      557.88      548.53     63.47 o
   5   6   4     2768.96     2903.87    101.05 o
   6   6   4       20.63       21.62      9.07 o
   7   6   4     3555.53     3352.67     85.93 o
   8   6   4      512.69      468.03     54.70 o
   9   6   4       29.79       40.58      5.69 o
  10   6   4        7.19        9.72      4.00 o
  11   6   4      255.96      255.86     31.37 o
  12   6   4      589.82      501.46     48.07 o
  13   6   4      298.76      279.73     28.52 o
  14   6   4      233.31      261.78     30.07 o
  15   6   4        3.53       10.32      4.78 o
  16   6   4      327.72      368.69     29.96 o
  17   6   4       38.09       65.39     11.74 o
  18   6   4        6.39       15.50      7.98 o
 -20   7   4        2.17       12.98      5.36 o
 -19   7   4       29.56       23.83      8.73 o
 -18   7   4        6.27       11.21      7.11 o
 -17   7   4        8.46       13.47      3.90 o
 -16   7   4       12.39       19.49      8.40 o
 -15   7   4      352.26      361.34     27.18 o
 -14   7   4      346.82      377.24     25.47 o
 -13   7   4     1147.75     1147.93     23.96 o
 -12   7   4       91.53       91.25      9.59 o
 -11   7   4        8.22        2.01      2.77 o
 -10   7   4      111.32      103.30     10.65 o
  -9   7   4      290.18      268.64     22.88 o
  -8   7   4        5.11       15.37      4.26 o
  -7   7   4       19.22       12.10      4.34 o
  -6   7   4        0.81        1.51      4.09 o
  -5   7   4      125.90      112.11     11.53 o
  -4   7   4     1678.97     1717.82     34.37 o
  -3   7   4       28.90       26.83      3.72 o
  -2   7   4      495.98      456.45     29.40 o
  -1   7   4      420.99      409.04     17.22 o
   0   7   4       46.46       19.62      7.23 o
   1   7   4        9.81        7.98      2.50 o
   2   7   4       14.33       13.92      5.27 o
   3   7   4       52.69       33.36      5.58 o
   4   7   4      229.19      178.30     15.32 o
   5   7   4      210.38      175.14     16.32 o
   6   7   4      165.87      165.62     16.69 o
   7   7   4      128.89      113.88     13.79 o
   8   7   4      302.76      258.73     17.71 o
   9   7   4        7.40       14.08      5.03 o
  10   7   4        5.28        8.65      6.77 o
  11   7   4      287.24      290.44     26.63 o
  12   7   4       19.14        7.63      9.69 o
  13   7   4        0.04        5.49      3.18 o
  14   7   4        1.59        4.78      8.66 o
  15   7   4      180.38      196.39     29.11 o
  16   7   4       10.75       18.38      5.45 o
  17   7   4      123.73      146.98     28.77 o
 -19   8   4       37.79       43.98     11.70 o
 -18   8   4        0.10       22.10      8.01 o
 -17   8   4       12.70       30.99     12.49 o
 -16   8   4       20.04       34.55     15.80 o
 -15   8   4        4.79        9.70      5.58 o
 -14   8   4        2.00        1.32      4.43 o
 -13   8   4       33.42       19.54      5.17 o
 -12   8   4     1124.35     1001.55     61.81 o
 -11   8   4      140.55      112.06     16.31 o
 -10   8   4      571.08      553.83     39.61 o
  -9   8   4      109.99       99.63      9.13 o
  -8   8   4      443.56      462.56     24.32 o
  -7   8   4      203.70      211.23     18.42 o
  -6   8   4       62.74       64.01      8.44 o
  -5   8   4        8.23       17.19      5.54 o
  -4   8   4       12.60       14.63      5.01 o
  -3   8   4      698.92      624.81     20.08 o
  -2   8   4      191.96      152.16     11.49 o
  -1   8   4      190.33      189.74     12.92 o
   0   8   4        2.38       10.11      5.43 o
   1   8   4       40.88       38.11      8.19 o
   2   8   4      195.46      147.31     20.74 o
   3   8   4        3.72       11.11      6.69 o
   4   8   4      125.29       94.79     10.00 o
   5   8   4      789.90      686.51     34.64 o
   6   8   4      584.36      558.43     37.64 o
   7   8   4       56.14       54.13     12.50 o
   8   8   4       88.65       67.76     12.50 o
   9   8   4        0.69       13.64     11.75 o
  10   8   4      212.45      232.81     42.34 o
  11   8   4       43.95       68.93     12.33 o
  12   8   4       15.41       21.34     11.99 o
  13   8   4       12.01       12.58      4.48 o
  14   8   4        0.01       14.22      8.72 o
  15   8   4        0.92       22.39      7.29 o
  16   8   4        7.80       13.01     12.71 o
 -18   9   4      121.32      115.98     23.11 o
 -17   9   4       79.96       42.48     12.90 o
 -16   9   4        8.50       23.91     10.69 o
 -15   9   4      480.70      598.68     62.43 o
 -14   9   4       26.53        3.63     10.87 o
 -13   9   4      471.88      551.29     49.69 o
 -12   9   4      292.61      257.01     28.43 o
 -11   9   4        0.07       13.92      4.56 o
 -10   9   4       21.41       23.73      5.02 o
  -9   9   4      422.78      480.24     29.43 o
  -8   9   4      551.33      616.52     25.91 o
  -7   9   4        3.16       12.42      7.09 o
  -6   9   4     2556.19     2792.61     80.45 o
  -5   9   4     2218.55     2359.82     47.48 o
  -4   9   4        4.62       24.20      5.60 o
  -3   9   4       49.39       22.53      5.92 o
  -2   9   4       16.69        8.18      2.87 o
  -1   9   4     1584.23     1666.15     41.01 o
   0   9   4      318.75      287.26     15.73 o
   1   9   4      449.18      479.19     21.57 o
   2   9   4      211.92      148.66     22.98 o
   3   9   4      372.37      371.94     28.54 o
   4   9   4      123.91      142.16     17.36 o
   5   9   4        0.15       12.51      9.07 o
   6   9   4      187.07      164.92     20.83 o
   7   9   4      226.16      237.10     23.83 o
   8   9   4      390.13      437.35     41.37 o
   9   9   4      205.07      226.26     25.66 o
  10   9   4      487.44      528.13     46.69 o
  11   9   4        6.72       17.39      8.15 o
  12   9   4       49.55       75.64     14.65 o
  13   9   4        7.52       35.32     14.22 o
  14   9   4        0.34       23.80      6.33 o
 -16  10   4        0.06       18.62     10.07 o
 -15  10   4       74.58      114.19     24.50 o
 -14  10   4       74.75       60.48     16.75 o
 -13  10   4       58.19       63.56     12.53 o
 -12  10   4      679.97      682.80     44.37 o
 -11  10   4       34.93       39.63     16.19 o
 -10  10   4      145.42      163.09     17.66 o
  -9  10   4       80.65       84.27     12.61 o
  -8  10   4      208.32      203.67     15.05 o
  -7  10   4       17.40       18.63      4.45 o
  -6  10   4        1.66       13.87      5.59 o
  -5  10   4      306.56      326.47     23.94 o
  -4  10   4       29.31       35.64      8.28 o
  -3  10   4       82.21       89.12     21.98 o
  -2  10   4      589.04      512.56     55.28 o
  -1  10   4       77.73       81.90     11.43 o
   0  10   4      525.42      568.13     20.31 o
   1  10   4        0.02        5.51      3.01 o
   2  10   4       31.84       33.61      5.70 o
   3  10   4      239.52      272.74     19.54 o
   4  10   4      237.66      244.68     20.75 o
   5  10   4      236.76      203.78     39.16 o
   6  10   4       32.17       36.85      9.37 o
   7  10   4       85.08       81.71     15.08 o
   8  10   4       72.32       78.16     13.63 o
   9  10   4      129.10      168.49     22.21 o
  10  10   4      138.63      120.79     22.59 o
  11  10   4        1.45       18.82      6.94 o
  12  10   4       32.07       26.39      7.88 o
  13  10   4        0.27       28.74      7.80 o
 -14  11   4        0.50       13.56      8.02 o
 -13  11   4       50.16       43.64     11.93 o
 -12  11   4      275.92      229.18     25.46 o
 -11  11   4       16.29       25.78      7.69 o
 -10  11   4       85.31       93.81     13.25 o
  -9  11   4       17.46       17.59      5.99 o
  -8  11   4      277.02      298.64     18.17 o
  -7  11   4        2.02        5.33      4.82 o
  -6  11   4      192.39      186.44     25.29 o
  -5  11   4       41.92       42.91      9.05 o
  -4  11   4      198.26      191.41     34.47 o
  -3  11   4       28.61       26.03      8.85 o
  -2  11   4      226.75      262.31     28.85 o
  -1  11   4       38.67       33.91     13.72 o
   0  11   4      274.19      280.42     38.03 o
   1  11   4      143.26      131.56     12.45 o
   2  11   4        0.08        7.89      7.40 o
   3  11   4       60.46       48.47      8.86 o
   4  11   4       80.00       72.74     10.57 o
   5  11   4       48.89       31.13      7.89 o
   6  11   4        0.02        7.57      3.22 o
   7  11   4        0.13        7.28      5.28 o
   8  11   4       26.98       26.04      6.18 o
   9  11   4       91.92      118.51     15.75 o
  10  11   4       81.82      107.05     13.80 o
  11  11   4       44.54       38.35     26.71 o
 -11  12   4        4.76       15.07      5.11 o
 -10  12   4        9.54        9.95      7.05 o
  -9  12   4       65.85       69.07     11.50 o
  -8  12   4        4.70       19.28      4.87 o
  -7  12   4      471.86      483.62     53.73 o
  -6  12   4      106.25      117.97     30.73 o
  -5  12   4      318.18      329.33     37.46 o
  -4  12   4      147.86      176.62     23.85 o
  -3  12   4      209.29      246.88     28.40 o
  -2  12   4       28.37       37.35     13.34 o
  -1  12   4      180.99      191.68     33.94 o
   0  12   4       71.00       67.89     12.15 o
   1  12   4     1079.47     1246.66     43.84 o
   2  12   4       17.04        2.41      9.58 o
   3  12   4      219.84      241.44     25.57 o
   4  12   4       76.61       70.93      8.59 o
   5  12   4       17.77        9.23      5.36 o
   6  12   4        6.43       13.93      6.81 o
   7  12   4      166.82      161.59     23.40 o
   8  12   4        0.04       18.39      6.79 o
  -7  13   4        1.39       12.83      8.15 o
  -6  13   4      226.19      231.95     22.38 o
  -5  13   4      109.94      130.44     24.69 o
  -4  13   4       41.80       53.17     13.89 o
  -3  13   4       27.44       19.29      8.85 o
  -2  13   4       37.62       20.92      9.39 o
  -1  13   4      100.98      101.90     20.42 o
   0  13   4        0.79       17.94      7.17 o
   1  13   4       50.41       24.01      8.59 o
   2  13   4       42.83       51.12     29.20 o
   3  13   4        5.69       13.31      7.43 o
   4  13   4       24.27       33.60     13.27 o
 -23   1   5       37.66       26.10     19.58 o
 -22   1   5       97.18      100.49     16.49 o
 -21   1   5      357.69      357.19     36.35 o
 -20   1   5      416.39      370.50     57.75 o
 -19   1   5      453.50      361.63     47.02 o
 -18   1   5      261.16      243.26     28.86 o
 -17   1   5     1683.25     1665.79     41.83 o
 -16   1   5      145.68       98.08     12.22 o
 -15   1   5      262.75      247.92     24.67 o
 -14   1   5      653.76      659.59     29.66 o
 -13   1   5      117.13       94.73     13.74 o
 -12   1   5     5065.54     4819.31     69.29 o
 -11   1   5      429.66      460.76     16.10 o
 -10   1   5      130.94      130.76      9.89 o
  -9   1   5        0.04        7.03      3.11 o
  -8   1   5        2.60        4.80      3.03 o
  -7   1   5      393.52      550.76     27.27 o
  -6   1   5     1943.88     2087.68     34.01 o
  -5   1   5     7098.77     7526.09    115.99 o
  -4   1   5     3386.42     3296.65     47.83 o
  -3   1   5       81.26       76.59      9.85 o
  -2   1   5     2286.14     2580.21     39.78 o
  -1   1   5      381.52      378.32     26.68 o
   0   1   5     2713.12     2659.98     43.05 o
   1   1   5     1950.68     2042.37     68.87 o
   2   1   5     1920.63     1790.64    108.51 o
   3   1   5     1511.03     1482.69     34.18 o
   4   1   5     1955.26     1869.89     39.27 o
   5   1   5     2550.34     2584.10     52.60 o
   6   1   5     4892.66     4877.41     71.97 o
   7   1   5       13.33       16.19      5.93 o
   8   1   5     1017.16      982.80     51.76 o
   9   1   5     2000.15     2040.24     77.21 o
  10   1   5      397.23      389.20     29.52 o
  11   1   5       85.19      114.17     18.72 o
  12   1   5      342.22      301.62     29.92 o
  13   1   5        7.91       16.16      5.73 o
  14   1   5      189.69      156.67     20.34 o
  15   1   5       32.58       29.46      8.30 o
  16   1   5       99.73       90.31     16.14 o
  17   1   5        2.72       12.30     15.21 o
  18   1   5      311.23      333.68     29.13 o
  19   1   5       16.17       22.98      8.22 o
 -23   2   5        2.82       26.14      8.07 o
 -22   2   5       71.86       59.61     12.44 o
 -21   2   5      933.61      972.11    115.49 o
 -20   2   5        4.29        5.18      4.13 o
 -19   2   5        2.61       10.50      4.57 o
 -18   2   5      210.40      206.95     17.87 o
 -17   2   5      833.96      747.17     24.65 o
 -16   2   5     1166.41     1131.48     85.59 o
 -15   2   5      229.29      211.75     21.46 o
 -14   2   5        0.08        8.89      8.93 o
 -13   2   5     2005.46     1874.06     33.24 o
 -12   2   5        1.58       12.82      4.95 o
 -11   2   5     2147.37     2047.66     28.80 o
 -10   2   5      166.49      201.77     11.05 o
  -9   2   5     2496.66     2535.53     33.26 o
  -8   2   5     2865.68     2715.51     22.46 o
  -7   2   5      111.67      165.93     10.65 o
  -6   2   5      656.59      728.31     20.64 o
  -5   2   5     3098.41     3671.76     33.54 o
  -4   2   5    19194.61    21751.26    221.13 o
  -3   2   5     4385.74     5030.05     50.25 o
  -2   2   5      942.70     1073.36     57.93 o
  -1   2   5       57.23       30.44      8.91 o
   0   2   5     2364.96     2235.51     36.77 o
   1   2   5     4510.84     4257.43     80.45 o
   2   2   5       41.19       68.83     28.73 o
   3   2   5     2454.39     2718.01     37.22 o
   4   2   5        0.99        6.35     17.01 o
   5   2   5     1990.87     2081.97     56.21 o
   6   2   5       51.11       20.47      6.54 o
   7   2   5     1576.44     1493.05    110.38 o
   8   2   5     1149.97     1005.21     47.40 o
   9   2   5      977.41      984.22     61.08 o
  10   2   5      849.26      841.77     48.76 o
  11   2   5      109.87      134.59     17.36 o
  12   2   5      355.83      399.27     28.08 o
  13   2   5        2.77       19.72     12.60 o
  14   2   5      237.70      247.17     18.94 o
  15   2   5       83.62       80.05     15.91 o
  16   2   5       27.34       27.31      9.89 o
  17   2   5       69.33       70.33     15.66 o
  18   2   5       13.46       11.87      9.64 o
  19   2   5       73.45       88.62     15.28 o
 -23   3   5        0.20       -3.85      6.36 o
 -22   3   5      200.51      182.37     46.63 o
 -21   3   5       30.74       53.00     12.09 o
 -20   3   5        0.00       11.74      5.56 o
 -19   3   5       98.29       81.87     19.02 o
 -18   3   5       19.92       15.54      4.94 o
 -17   3   5      587.63      509.40     47.07 o
 -16   3   5      186.07      182.21     16.26 o
 -15   3   5      963.97      973.22     30.58 o
 -14   3   5      185.27      177.31     23.04 o
 -13   3   5       95.30       91.67      9.44 o
 -12   3   5       74.47       95.27     11.15 o
 -11   3   5      276.91      305.94     15.41 o
 -10   3   5      102.73       83.78      6.64 o
  -9   3   5      646.28      569.75     26.96 o
  -8   3   5      155.61      142.79      9.03 o
  -7   3   5     1912.49     2070.11     46.21 o
  -6   3   5      956.49     1047.38     31.70 o
  -5   3   5       67.89       90.05      5.85 o
  -4   3   5     3577.34     4303.23     51.14 o
  -3   3   5     6327.10     6039.39     80.15 o
  -2   3   5      109.58      153.02     11.17 o
  -1   3   5      999.58     1104.75     60.10 o
   0   3   5     1188.67     1180.03     33.73 o
   1   3   5       59.12       89.17      9.72 o
   2   3   5      658.77      680.29     48.60 o
   3   3   5      403.92      389.71     26.04 o
   4   3   5       12.03       13.17     11.09 o
   5   3   5        5.63        7.88     19.76 o
   6   3   5      271.80      294.49     29.53 o
   7   3   5      226.76      265.04     20.88 o
   8   3   5      961.77      880.04     45.81 o
   9   3   5      328.38      350.48     35.15 o
  10   3   5      521.35      474.87     43.66 o
  11   3   5      748.08      820.64     56.99 o
  12   3   5      239.84      206.77     23.68 o
  13   3   5      345.74      305.56     34.27 o
  14   3   5        0.84        6.91      5.41 o
  15   3   5       19.94       20.66     22.15 o
  16   3   5       66.80       48.54     10.76 o
  17   3   5       25.25       21.13     16.86 o
  18   3   5       44.68       40.08     10.03 o
  19   3   5        1.82       32.71      8.96 o
 -22   4   5       59.42       79.25     16.52 o
 -21   4   5       35.51       19.80      7.66 o
 -20   4   5      152.40      135.34     16.85 o
 -19   4   5        2.77       14.70      5.10 o
 -18   4   5       81.01       60.02      9.13 o
 -17   4   5      739.52      652.17     39.61 o
 -16   4   5       80.87       67.50     10.95 o
 -15   4   5     1201.93     1175.51     35.68 o
 -14   4   5       35.49       33.91      6.62 o
 -13   4   5      793.09      723.65     34.05 o
 -12   4   5       64.76       46.46      8.08 o
 -11   4   5       34.95       25.73      7.49 o
 -10   4   5     5200.39     5751.40    100.62 o
  -9   4   5        3.74       17.70      4.58 o
  -8   4   5        2.55        4.27      3.81 o
  -7   4   5       20.51       28.96      5.78 o
  -6   4   5     3579.91     3819.71     62.62 o
  -5   4   5        0.37       10.02      5.86 o
  -4   4   5    12693.04    14257.19    168.70 o
  -3   4   5      111.52      150.86     12.27 o
  -2   4   5    12351.17    14308.52    140.57 o
  -1   4   5     2882.67     3226.17     31.95 o
   0   4   5      343.76      523.09     37.22 o
   1   4   5      785.58      760.65     24.29 o
   2   4   5        0.33        1.51      7.20 o
   3   4   5      402.47      420.84     37.97 o
   4   4   5     2212.97     2057.52     47.51 o
   5   4   5     2607.96     2660.27     54.93 o
   6   4   5      137.22      111.89     17.76 o
   7   4   5      109.64       66.89     12.63 o
   8   4   5       85.75       78.70     12.19 o
   9   4   5      948.08      903.57     70.46 o
  10   4   5      948.79      902.83     85.29 o
  11   4   5      507.17      427.61     33.13 o
  12   4   5       27.93       23.33      7.66 o
  13   4   5       11.24       15.16     12.30 o
  14   4   5       68.17       31.30      9.84 o
  15   4   5       51.50       81.80     20.83 o
  16   4   5       30.03       31.66     10.47 o
  17   4   5      655.58      756.53     54.01 o
  18   4   5        4.48       21.56      9.04 o
 -22   5   5      180.83      152.83     29.15 o
 -21   5   5       16.90       16.02      8.75 o
 -20   5   5        3.83       14.01      5.36 o
 -19   5   5      385.80      366.46     39.61 o
 -18   5   5       35.52       32.64      7.61 o
 -17   5   5      619.26      630.57     43.56 o
 -16   5   5      669.09      582.10     25.62 o
 -15   5   5      390.23      345.39     20.34 o
 -14   5   5      342.32      305.28     20.14 o
 -13   5   5      325.12      298.03     22.81 o
 -12   5   5      631.30      604.98     31.40 o
 -11   5   5      418.15      496.87     33.15 o
 -10   5   5      871.80      885.78     50.63 o
  -9   5   5     1037.37      980.14     43.09 o
  -8   5   5       27.63       19.19      3.81 o
  -7   5   5     3399.56     3413.18     45.27 o
  -6   5   5        4.86       19.74      4.58 o
  -5   5   5     8749.79     9028.28    208.61 o
  -4   5   5        1.86       15.91      4.27 o
  -3   5   5     6812.97     7876.55    175.65 o
  -2   5   5      360.45      324.91     22.11 o
  -1   5   5      473.89      483.17     43.88 o
   0   5   5       32.74       31.35      5.30 o
   1   5   5      916.79      828.92     26.15 o
   2   5   5     2693.75     2655.69    127.87 o
   3   5   5      621.58      630.08     32.08 o
   4   5   5     1247.33     1161.04     28.18 o
   5   5   5      575.45      547.59     38.69 o
   6   5   5        0.58       14.65      5.22 o
   7   5   5     1070.04      987.57    278.12 o
   8   5   5     3802.94     4017.41    172.17 o
   9   5   5     1277.75     1309.28    132.24 o
  10   5   5     1287.97     1231.19     49.73 o
  11   5   5      553.24      491.64     46.86 o
  12   5   5      174.11      165.67     15.96 o
  13   5   5        0.47        9.31      3.90 o
  14   5   5       88.37       68.57     14.69 o
  15   5   5       98.00       69.45     11.83 o
  16   5   5      163.12      208.23     24.59 o
  17   5   5       13.51       14.86     20.28 o
  18   5   5      232.06      274.08     29.62 o
 -21   6   5       15.75       15.09     13.01 o
 -20   6   5        1.51       -7.84      8.49 o
 -19   6   5      299.87      283.66     30.46 o
 -18   6   5       73.86       79.73     13.83 o
 -17   6   5        6.61        8.13      6.20 o
 -16   6   5      113.49      113.94     13.20 o
 -15   6   5       10.26        7.96      3.81 o
 -14   6   5       25.00       24.52      5.78 o
 -13   6   5      684.88      661.40     25.86 o
 -12   6   5        7.06       14.91      8.38 o
 -11   6   5      404.95      390.63     43.64 o
 -10   6   5      440.69      349.01     16.86 o
  -9   6   5       79.53      100.77      9.39 o
  -8   6   5      718.63      758.13     29.57 o
  -7   6   5        8.96       14.27      4.03 o
  -6   6   5     4074.67     4115.41     58.92 o
  -5   6   5      394.38      404.92     22.54 o
  -4   6   5       50.23       50.83      7.77 o
  -3   6   5      771.95      723.97     15.63 o
  -2   6   5        5.27        4.77      9.54 o
  -1   6   5      459.77      453.83     25.83 o
   0   6   5      285.43      253.27     16.26 o
   1   6   5       23.39       21.91      4.86 o
   2   6   5       63.00       53.09      9.87 o
   3   6   5     1059.39     1030.86     51.64 o
   4   6   5        4.28        5.28      2.81 o
   5   6   5       24.98       23.57      9.48 o
   6   6   5       77.00       78.71     12.41 o
   7   6   5      655.02      631.27     72.81 o
   8   6   5      978.98      936.73     73.87 o
   9   6   5       67.86       76.67     16.42 o
  10   6   5     1483.87     1577.87     31.02 o
  11   6   5      141.50      126.63     16.22 o
  12   6   5      158.97      167.38     38.50 o
  13   6   5       79.04       82.33     24.65 o
  14   6   5       90.05       87.31     15.40 o
  15   6   5      136.24      121.03     23.68 o
  16   6   5      137.85      136.70     27.00 o
  17   6   5        5.80       19.90      6.73 o
 -20   7   5       57.75       91.90     14.63 o
 -19   7   5      201.73      192.77     17.59 o
 -18   7   5      103.24       98.84     16.32 o
 -17   7   5       17.20       24.12      9.43 o
 -16   7   5        5.22        7.82      7.08 o
 -15   7   5      550.55      491.14     62.72 o
 -14   7   5     1465.90     1466.94     54.57 o
 -13   7   5       26.25       41.02     11.98 o
 -12   7   5     1425.39     1512.06     53.46 o
 -11   7   5      229.35      215.70     17.04 o
 -10   7   5       36.12       19.92      6.88 o
  -9   7   5      370.07      399.65     29.81 o
  -8   7   5       11.08       14.60      3.49 o
  -7   7   5       18.48       18.96      6.96 o
  -6   7   5       95.45      111.66     10.14 o
  -5   7   5      123.74      132.12     11.59 o
  -4   7   5       41.61       24.05      7.32 o
  -3   7   5       27.30       25.04      4.55 o
  -2   7   5      101.41      117.90     13.43 o
  -1   7   5      125.09       96.71     12.25 o
   0   7   5      118.61      133.75     13.62 o
   1   7   5      362.37      329.47     19.14 o
   2   7   5       30.10       27.68     10.58 o
   3   7   5       29.00       25.52      8.26 o
   4   7   5     1405.60     1399.24     33.02 o
   5   7   5       19.48       18.30      6.51 o
   6   7   5      170.14      142.31     18.46 o
   7   7   5      141.38      118.22     18.33 o
   8   7   5       44.25       43.30     10.25 o
   9   7   5      153.55      133.82     16.30 o
  10   7   5       89.57      109.09     27.70 o
  11   7   5      290.78      320.98    201.15 o
  12   7   5      240.81      209.13     51.72 o
  13   7   5        4.76       21.85      7.96 o
  14   7   5       86.56      115.71     17.93 o
  15   7   5      333.81      371.35     35.83 o
  16   7   5       24.09       24.27      7.91 o
 -19   8   5      251.18      249.76     35.45 o
 -18   8   5      371.89      441.76     31.63 o
 -17   8   5       48.69       83.79     26.19 o
 -16   8   5      163.15      142.31     26.63 o
 -15   8   5      161.76      152.51     18.79 o
 -14   8   5       82.72       80.34     12.83 o
 -13   8   5     1135.92     1039.33     50.54 o
 -12   8   5       24.01       15.48      5.43 o
 -11   8   5      425.68      427.54     35.11 o
 -10   8   5      687.72      673.97     36.76 o
  -9   8   5      913.39      855.12     48.07 o
  -8   8   5      435.52      422.79     20.44 o
  -7   8   5        1.73        0.34      5.34 o
  -6   8   5       40.32       40.72      8.70 o
  -5   8   5       20.26       17.85      6.30 o
  -4   8   5      175.89      159.41     17.04 o
  -3   8   5        4.37        6.98      4.31 o
  -2   8   5       40.00       36.06      4.51 o
  -1   8   5       32.52       28.45      7.05 o
   0   8   5      165.79      174.68     16.11 o
   1   8   5     1503.94     1553.05     29.73 o
   2   8   5      757.87      754.70     30.76 o
   3   8   5     1559.41     1541.12     38.42 o
   4   8   5      206.68      163.64     15.44 o
   5   8   5      304.78      222.33     20.97 o
   6   8   5      109.04       92.16     13.93 o
   7   8   5      151.34      150.86     16.08 o
   8   8   5      248.43      250.09     33.06 o
   9   8   5      320.58      406.48     45.62 o
  10   8   5     2042.46     2376.48    841.75 o
  11   8   5      129.93      123.77     24.70 o
  12   8   5       95.67      106.65     14.49 o
  13   8   5       44.12       54.95     10.49 o
  14   8   5        0.90       22.10     10.12 o
  15   8   5       95.04      105.70     20.49 o
 -18   9   5        3.69       22.34      9.19 o
 -17   9   5        1.67       32.87     12.01 o
 -16   9   5        1.86       18.16      6.22 o
 -15   9   5       81.96       72.37     23.39 o
 -14   9   5      102.17      126.01     15.56 o
 -13   9   5       13.14       18.38     10.68 o
 -12   9   5       13.87       20.18      9.57 o
 -11   9   5      242.15      245.14     22.05 o
 -10   9   5      200.47      238.66     15.70 o
  -9   9   5     1128.93     1111.04     41.97 o
  -8   9   5        0.53       13.61      6.54 o
  -7   9   5        9.31        1.92      6.77 o
  -6   9   5      751.91      735.52     30.47 o
  -5   9   5      769.93      512.60    170.58 o
  -4   9   5       36.55       21.63      6.54 o
  -3   9   5     1664.33     1614.93     48.52 o
  -2   9   5      108.05       97.48      7.69 o
  -1   9   5      190.04      147.86     15.01 o
   0   9   5       29.72       17.62      4.51 o
   1   9   5      336.61      262.94     22.51 o
   2   9   5      811.98      739.36     34.42 o
   3   9   5     1143.30     1125.57     52.28 o
   4   9   5      843.12      667.62     42.97 o
   5   9   5        0.10        6.72      2.14 o
   6   9   5       37.10       29.85      7.60 o
   7   9   5       16.64       27.59     17.85 o
   8   9   5      135.24      139.50     18.91 o
   9   9   5       65.10       73.56     25.97 o
  10   9   5      131.92      138.73     22.86 o
  11   9   5      348.38      382.05     30.89 o
  12   9   5        3.67       12.45      5.47 o
  13   9   5        0.80       32.60      8.62 o
 -16  10   5        0.71       13.80     16.07 o
 -15  10   5       30.04       42.50     12.55 o
 -14  10   5       42.06       36.93      8.30 o
 -13  10   5       18.95       23.75      7.42 o
 -12  10   5       63.05       83.70     11.33 o
 -11  10   5       66.86       68.05     12.06 o
 -10  10   5      117.19      109.11     12.93 o
  -9  10   5       20.45       31.56      5.17 o
  -8  10   5      265.44      283.23     21.34 o
  -7  10   5       23.80       27.67      5.06 o
  -6  10   5      308.48      367.33     29.02 o
  -5  10   5       66.39       64.68     11.64 o
  -4  10   5      263.48      249.06     16.54 o
  -3  10   5       18.55       20.26      8.96 o
  -2  10   5     1181.42     1220.88     36.60 o
  -1  10   5      117.42       91.65     13.80 o
   0  10   5        2.09        5.80      2.74 o
   1  10   5      118.85      102.50      8.48 o
   2  10   5       44.31       42.16     11.86 o
   3  10   5       12.83       23.95     10.36 o
   4  10   5      104.47      108.11     16.48 o
   5  10   5        0.57        6.91      3.60 o
   6  10   5       46.87       57.63      9.66 o
   7  10   5        0.82       15.48      6.28 o
   8  10   5       17.01       15.47     11.68 o
   9  10   5       45.51       43.82     13.69 o
  10  10   5      105.83      136.28     23.90 o
  11  10   5        7.91       10.62      5.96 o
  12  10   5        3.93        7.34      7.24 o
 -14  11   5      197.78      242.77     20.25 o
 -13  11   5        0.06       11.75      6.35 o
 -12  11   5      231.86      228.75     34.18 o
 -11  11   5       85.06      103.52     14.10 o
 -10  11   5        0.10       14.32      4.42 o
  -9  11   5       76.88       75.17     15.98 o
  -8  11   5       20.07       24.77      6.09 o
  -7  11   5      220.18      203.30     24.46 o
  -6  11   5       29.32       24.63      7.24 o
  -5  11   5      676.40      726.47     70.38 o
  -4  11   5       26.39       34.78     10.49 o
  -3  11   5      501.02      468.53     62.47 o
  -2  11   5       18.96       19.55     10.32 o
  -1  11   5      228.20      236.47     36.66 o
   0  11   5       34.31       23.84      5.65 o
   1  11   5      134.96      124.81     18.38 o
   2  11   5      221.59      245.40     23.17 o
   3  11   5       49.57       31.61     12.68 o
   4  11   5      631.12      706.84     34.32 o
   5  11   5       17.13       20.58      5.52 o
   6  11   5        3.02       10.20     10.87 o
   7  11   5        2.84       20.94      7.87 o
   8  11   5       85.59       87.52     19.05 o
   9  11   5       42.96       27.21     10.27 o
  10  11   5        7.10       14.24      6.43 o
 -11  12   5       27.30       31.69      8.01 o
 -10  12   5        7.43       19.42      6.51 o
  -9  12   5       76.05       67.67     10.69 o
  -8  12   5       48.01       36.59     10.55 o
  -7  12   5        1.01       16.99      8.57 o
  -6  12   5      271.96      275.38     28.62 o
  -5  12   5       16.72       26.21      9.95 o
  -4  12   5       45.14       19.72     11.75 o
  -3  12   5       23.70       21.72     28.17 o
  -2  12   5       24.99       34.59     11.83 o
  -1  12   5       86.48       57.23     12.50 o
   0  12   5       82.21       95.26     13.50 o
   1  12   5       37.19       35.87      8.86 o
   2  12   5        5.92       10.66      6.52 o
   3  12   5       53.09       37.65     10.48 o
   4  12   5       54.76       54.64     12.35 o
   5  12   5       51.50       43.76     11.38 o
   6  12   5       22.50       34.86      7.79 o
   7  12   5       52.05       47.95      7.72 o
  -7  13   5      114.99      148.87     16.85 o
  -6  13   5       25.39       32.40     10.05 o
  -5  13   5       29.83       16.14     16.46 o
  -4  13   5        9.33       -3.16      8.57 o
  -3  13   5       14.52       22.96     10.14 o
  -2  13   5        7.69       19.96     12.01 o
  -1  13   5        5.83       16.92     12.46 o
   0  13   5       23.29       33.78     10.92 o
   1  13   5       32.48       25.06     10.03 o
   2  13   5      109.60      126.32     15.90 o
 -24   0   6       34.72       54.14     15.28 o
 -23   0   6       33.75       65.39     20.57 o
 -22   0   6       77.22       98.74     23.14 o
 -21   0   6       49.12       62.59     17.71 o
 -20   0   6      224.11      248.54     35.48 o
 -19   0   6     2961.22     3046.07     74.86 o
 -18   0   6      424.79      403.48     60.17 o
 -17   0   6     1058.60      984.89     48.86 o
 -16   0   6      288.60      234.43     43.57 o
 -15   0   6     2262.70     2201.13     68.76 o
 -14   0   6     1864.32     1957.14     51.75 o
 -13   0   6      255.36      291.72     26.30 o
 -12   0   6      164.46      186.17     18.26 o
 -11   0   6       49.56       46.09      8.51 o
 -10   0   6    24867.03    26596.02   4046.28 o
  -9   0   6      247.75      246.25     20.77 o
  -8   0   6    19581.50    21007.37     92.27 o
  -7   0   6        6.33       11.67     10.40 o
  -6   0   6     1114.47      947.79     43.64 o
  -5   0   6     1217.68     1269.13     43.49 o
  -4   0   6    16095.47    18974.42    211.66 o
  -3   0   6     2327.55     2052.29     40.85 o
  -2   0   6     1392.53     1462.57     42.24 o
  -1   0   6    10522.59    10420.42    125.63 o
   0   0   6      779.62      683.17     36.15 o
   1   0   6      643.67      635.04     81.40 o
   2   0   6      103.86      105.57     16.24 o
   3   0   6     1479.56     1587.32     52.46 o
   4   0   6     8239.14     7858.35    109.83 o
   5   0   6     6818.28     6598.10    131.21 o
   6   0   6      231.17      291.29     30.56 o
   7   0   6      163.52      281.67     28.28 o
   8   0   6        0.11      -15.35     13.30 o
   9   0   6      105.69       73.69     17.71 o
  10   0   6     2336.11     2296.34    142.53 o
  11   0   6     2836.86     2809.87    128.27 o
  12   0   6      130.76      114.98     21.16 o
  13   0   6      222.07      217.17     37.98 o
  14   0   6       23.43       31.88     13.22 o
  15   0   6      211.45      171.03     37.03 o
  16   0   6      221.94      226.79     46.65 o
  17   0   6        1.28       24.54     10.73 o
  18   0   6       65.31       49.66     15.87 o
 -23   1   6        0.08        7.28      7.17 o
 -22   1   6       62.43       58.17     16.31 o
 -21   1   6       41.62       36.60      9.40 o
 -20   1   6       71.11       39.15     12.27 o
 -19   1   6       72.42       61.17     10.49 o
 -18   1   6       55.39       36.07      9.25 o
 -17   1   6        0.43        7.02      3.44 o
 -16   1   6     2085.28     2106.04     55.69 o
 -15   1   6     1515.16     1493.17     30.67 o
 -14   1   6     1841.68     1880.27     73.60 o
 -13   1   6     1483.68     1406.40     31.67 o
 -12   1   6      415.81      379.62     17.79 o
 -11   1   6     2978.27     2811.30     30.73 o
 -10   1   6       63.99       58.44      5.15 o
  -9   1   6      108.01       48.49      7.95 o
  -8   1   6      169.01      168.03     14.46 o
  -7   1   6     1997.55     1997.09     38.91 o
  -6   1   6    10759.90    12642.09     96.77 o
  -5   1   6     4350.25     4740.74    125.85 o
  -4   1   6     1083.40     1087.67     40.37 o
  -3   1   6      597.38      694.58     43.26 o
  -2   1   6      159.29      135.65     13.13 o
  -1   1   6        8.71       -5.49     10.62 o
   0   1   6     1068.87     1022.16     27.07 o
   1   1   6       24.46       51.69      9.25 o
   2   1   6      129.34      127.55     14.23 o
   3   1   6      584.67      550.78     31.54 o
   4   1   6     3202.91     3214.96     42.55 o
   5   1   6     1631.69     1543.76     86.91 o
   6   1   6     3053.15     3152.66     98.96 o
   7   1   6       34.42       21.41      7.38 o
   8   1   6      185.77      174.34     24.25 o
   9   1   6      786.60      711.97     55.94 o
  10   1   6      944.63      895.36     36.69 o
  11   1   6        4.72       10.21      6.92 o
  12   1   6     1054.73     1129.01     83.45 o
  13   1   6      121.17      130.04     21.97 o
  14   1   6       44.16       31.85     16.46 o
  15   1   6       32.43       41.58     12.27 o
  16   1   6       79.25       90.69     14.39 o
  17   1   6      162.75      179.44     27.33 o
  18   1   6        0.91       13.96      6.70 o
 -23   2   6       24.19       30.34      9.15 o
 -22   2   6      170.52      152.74     16.58 o
 -21   2   6        5.73       11.59      3.81 o
 -20   2   6      282.58      237.73     28.47 o
 -19   2   6       18.55       17.42      5.56 o
 -18   2   6       17.57       19.89      5.42 o
 -17   2   6     1349.47     1357.10     56.38 o
 -16   2   6     1145.36     1164.98     67.96 o
 -15   2   6       22.94       17.39      7.62 o
 -14   2   6      196.06      190.71     13.76 o
 -13   2   6     2859.94     2873.36     41.17 o
 -12   2   6     1055.22      985.13     30.92 o
 -11   2   6      454.92      461.47     17.87 o
 -10   2   6       81.30       68.49      6.44 o
  -9   2   6      602.02      573.71     67.84 o
  -8   2   6      525.61      444.62     20.88 o
  -7   2   6     4281.33     4695.00     59.00 o
  -6   2   6     2733.21     2930.19     43.57 o
  -5   2   6      825.50      758.47     47.53 o
  -4   2   6     3349.82     3410.70     83.57 o
  -3   2   6     1297.45     1242.18     34.81 o
  -2   2   6     1914.11     1942.60     40.96 o
  -1   2   6     8087.13     8739.89    161.59 o
   0   2   6    16311.48    18385.31    194.36 o
   1   2   6     3440.47     3190.31     39.49 o
   2   2   6      387.54      533.05     43.06 o
   3   2   6      141.25      139.41     14.33 o
   4   2   6       50.21       46.98      9.52 o
   5   2   6      331.96      320.32     26.49 o
   6   2   6       66.22      106.99     13.44 o
   7   2   6     1478.54     1503.52     64.36 o
   8   2   6       68.05       54.52     34.24 o
   9   2   6       66.58       58.52      9.37 o
  10   2   6       21.26       18.26      8.10 o
  11   2   6      297.63      318.16     22.28 o
  12   2   6        2.14       -1.09      7.62 o
  13   2   6      283.87      278.33     23.66 o
  14   2   6       12.00       25.24     11.61 o
  15   2   6       79.19      107.42     19.16 o
  16   2   6        8.60       13.77      8.10 o
  17   2   6       28.71       31.24     12.41 o
  18   2   6        1.01       11.64      7.02 o
 -23   3   6      403.83      377.92     53.63 o
 -22   3   6       10.98        5.90      5.63 o
 -21   3   6      113.51       98.94     12.19 o
 -20   3   6       18.85       17.41      7.39 o
 -19   3   6       45.94       40.15      5.10 o
 -18   3   6      851.31      866.07     35.54 o
 -17   3   6        0.01       12.22      4.85 o
 -16   3   6      657.29      650.85     18.59 o
 -15   3   6      126.28      125.14     12.65 o
 -14   3   6       62.85       75.39      9.27 o
 -13   3   6      394.83      371.75     16.49 o
 -12   3   6       65.93       90.69      9.97 o
 -11   3   6      877.64      820.31     27.78 o
 -10   3   6      908.55      842.15     20.77 o
  -9   3   6     4168.28     4139.42     60.15 o
  -8   3   6       92.10       94.86      7.95 o
  -7   3   6       19.65       40.72      6.22 o
  -6   3   6     4369.83     4757.24     52.15 o
  -5   3   6      883.80      828.55     33.53 o
  -4   3   6     1496.28     1643.70     42.85 o
  -3   3   6      778.08      873.83     36.29 o
  -2   3   6     3505.92     3544.93    132.53 o
  -1   3   6     3122.69     3623.84     41.07 o
   0   3   6     5907.04     6368.95    141.57 o
   1   3   6       23.95       20.45      8.57 o
   2   3   6       51.09       70.23     16.35 o
   3   3   6     4478.20     4865.83     89.63 o
   4   3   6      988.62      972.67     39.50 o
   5   3   6     2345.99     2312.75     48.36 o
   6   3   6      633.12      722.73     41.00 o
   7   3   6      821.22      763.02     51.90 o
   8   3   6     1592.87     1551.00     45.37 o
   9   3   6       28.45       30.79     10.07 o
  10   3   6       12.80       33.08      9.80 o
  11   3   6      128.34      153.20     18.13 o
  12   3   6      716.78      734.99     53.12 o
  13   3   6      203.90      190.91     20.48 o
  14   3   6      212.64      203.23     27.37 o
  15   3   6       16.10       28.23      8.66 o
  16   3   6       38.70       59.81     23.29 o
  17   3   6      129.57      104.10     17.38 o
  18   3   6       60.52       57.47     14.19 o
 -23   4   6       58.69       54.23      8.07 o
 -22   4   6       93.74       96.18     11.65 o
 -21   4   6       27.66       24.09      5.82 o
 -20   4   6       29.57       21.84      5.72 o
 -19   4   6       73.84       52.84     12.71 o
 -18   4   6      112.54       89.45     12.41 o
 -17   4   6      746.42      711.10     33.34 o
 -16   4   6      205.65      149.74     14.55 o
 -15   4   6      283.90      221.35     17.19 o
 -14   4   6       98.08       84.23     15.33 o
 -13   4   6      237.89      249.29     15.07 o
 -12   4   6       80.78       74.04      8.31 o
 -11   4   6       78.18       76.44     11.34 o
 -10   4   6      622.13      634.48     35.74 o
  -9   4   6      676.60      679.09     25.75 o
  -8   4   6       63.08       61.17      8.86 o
  -7   4   6       22.88       10.96      4.37 o
  -6   4   6      511.07      507.37     36.31 o
  -5   4   6      303.35      318.05     20.35 o
  -4   4   6     5084.79     5657.12     61.77 o
  -3   4   6     2003.49     2126.04     68.29 o
  -2   4   6    10241.68    11689.33     81.86 o
  -1   4   6    10064.53    11134.12     77.90 o
   0   4   6     1253.99     1315.29     40.30 o
   1   4   6      631.53      767.14     29.46 o
   2   4   6      778.94      846.96     22.12 o
   3   4   6      815.76      816.71     45.55 o
   4   4   6       80.84       94.02     15.65 o
   5   4   6      124.18      140.86     18.12 o
   6   4   6      655.84      649.64     35.06 o
   7   4   6      215.08      235.33     19.73 o
   8   4   6        5.02       12.88      5.67 o
   9   4   6      475.50      506.27     44.01 o
  10   4   6       70.84       58.25      9.59 o
  11   4   6       26.67        9.67      5.77 o
  12   4   6      201.13      208.54     17.71 o
  13   4   6      133.79      125.20     16.73 o
  14   4   6       24.77       27.00      7.97 o
  15   4   6        5.24       11.44      7.57 o
  16   4   6        0.44       10.15     14.03 o
  17   4   6        1.94        4.52     11.02 o
 -22   5   6      126.33      164.33     25.23 o
 -21   5   6        3.87        8.02      4.52 o
 -20   5   6       22.03       13.12      7.07 o
 -19   5   6       54.11       33.76     10.32 o
 -18   5   6      318.57      343.70     56.36 o
 -17   5   6      126.34       77.82     11.33 o
 -16   5   6       38.53       30.15      7.62 o
 -15   5   6      292.44      260.60     18.40 o
 -14   5   6      205.50      161.51     17.80 o
 -13   5   6       50.86       46.67      8.01 o
 -12   5   6        4.77       19.23      7.27 o
 -11   5   6        1.24       11.73      5.26 o
 -10   5   6     1620.87     1540.45     99.37 o
  -9   5   6     3040.52     2847.85     89.78 o
  -8   5   6      849.57      902.25     34.92 o
  -7   5   6      107.72       95.44     11.68 o
  -6   5   6       68.79       52.76     10.12 o
  -5   5   6       13.20       28.81      6.66 o
  -4   5   6      206.33      185.80     12.16 o
  -3   5   6      932.89     1041.02     22.76 o
  -2   5   6      106.77      114.35     10.15 o
  -1   5   6      887.38      771.57     19.98 o
   0   5   6      472.17      384.30     18.30 o
   1   5   6      975.77      948.98     31.49 o
   2   5   6      386.03      452.07     33.82 o
   3   5   6     1840.24     1940.16     67.04 o
   4   5   6      498.51      447.72     49.75 o
   5   5   6        0.06       11.33      4.88 o
   6   5   6      461.15      415.43     24.20 o
   7   5   6     1909.67     1911.44     58.04 o
   8   5   6      182.50      147.00     18.31 o
   9   5   6      688.67      659.27     46.58 o
  10   5   6      881.21      914.19     78.46 o
  11   5   6        2.71       25.53      6.21 o
  12   5   6      375.70      334.48     29.99 o
  13   5   6       81.32       78.09     14.52 o
  14   5   6        4.13       13.33     16.27 o
  15   5   6       11.53        9.16     15.24 o
  16   5   6      192.28      163.59     25.78 o
  17   5   6       20.97        5.24      7.95 o
 -21   6   6        4.18       18.44      5.69 o
 -20   6   6       93.14      104.23     14.24 o
 -19   6   6      375.86      371.30     42.96 o
 -18   6   6      420.66      384.51     61.67 o
 -17   6   6      375.19      377.66     36.55 o
 -16   6   6        6.61       17.02      7.94 o
 -15   6   6      360.41      370.38     71.44 o
 -14   6   6      425.93      381.99     22.40 o
 -13   6   6       12.06       18.43      5.14 o
 -12   6   6       65.50       80.70     22.45 o
 -11   6   6       55.09       60.19      9.89 o
 -10   6   6     3307.35     3437.48     86.58 o
  -9   6   6       71.81       74.34     10.24 o
  -8   6   6     6230.99     6509.70    159.99 o
  -7   6   6      321.14      337.81     19.01 o
  -6   6   6      109.40      143.35     12.25 o
  -5   6   6        6.61       13.31      8.68 o
  -4   6   6     2322.58     2238.92     46.68 o
  -3   6   6      666.17      637.80     43.66 o
  -2   6   6       99.15      104.13     17.52 o
  -1   6   6      606.91      640.75     28.87 o
   0   6   6      480.17      518.52    131.48 o
   1   6   6     1056.48     1062.71     62.28 o
   2   6   6       97.28      114.29     18.03 o
   3   6   6     1347.77     1292.30     57.63 o
   4   6   6     3022.09     3192.20     74.52 o
   5   6   6       15.00       33.38     12.20 o
   6   6   6      878.28      842.94     83.03 o
   7   6   6      119.68      103.23     15.28 o
   8   6   6       17.91       30.19      5.77 o
   9   6   6      318.51      285.75     25.05 o
  10   6   6        4.77        6.82      5.33 o
  11   6   6        0.08        7.31      4.56 o
  12   6   6       20.06       23.93      8.17 o
  13   6   6      387.75      407.46     55.14 o
  14   6   6        9.50       22.78     13.70 o
  15   6   6      106.67      126.80     48.34 o
  16   6   6        8.77        1.97      8.23 o
 -20   7   6       11.12       11.96      8.44 o
 -19   7   6      113.81      136.91     15.57 o
 -18   7   6      140.18      105.61     18.59 o
 -17   7   6        0.85        8.15      6.53 o
 -16   7   6      168.37      141.79     19.63 o
 -15   7   6       19.84        6.78      5.40 o
 -14   7   6      171.26      169.71     15.39 o
 -13   7   6      282.60      272.95     18.64 o
 -12   7   6     1148.51      872.29    134.54 o
 -11   7   6      322.44      293.13     23.27 o
 -10   7   6      524.13      448.42     24.36 o
  -9   7   6       19.09       21.62      5.78 o
  -8   7   6        8.44       22.57      5.43 o
  -7   7   6        0.60       13.26      5.58 o
  -6   7   6       42.46       68.08     12.45 o
  -5   7   6       45.88       36.87     12.73 o
  -4   7   6      840.39      750.13     51.03 o
  -3   7   6      713.46      623.34     26.00 o
  -2   7   6      900.95      856.05     37.58 o
  -1   7   6       56.61       77.59     12.30 o
   0   7   6        6.79       12.57      5.07 o
   1   7   6      186.20      167.99     13.97 o
   2   7   6      113.03       95.19     14.80 o
   3   7   6      152.05      178.54     20.62 o
   4   7   6       69.03       55.55      8.99 o
   5   7   6      157.19      151.76     19.86 o
   6   7   6        1.15       13.40     14.14 o
   7   7   6      117.25       85.46     19.18 o
   8   7   6        4.06        5.88      3.64 o
   9   7   6      133.17      139.64     18.94 o
  10   7   6      506.30      419.43     43.79 o
  11   7   6      165.98      143.78     25.51 o
  12   7   6       79.24       58.22     11.53 o
  13   7   6      231.21      196.66     31.99 o
  14   7   6        3.18        8.45      5.51 o
  15   7   6       26.70       18.79      7.16 o
 -19   8   6        4.75       23.88      9.25 o
 -18   8   6       63.84       85.18     16.67 o
 -17   8   6      150.26      161.84     16.21 o
 -16   8   6      326.55      343.97     21.08 o
 -15   8   6       33.99       28.32      7.10 o
 -14   8   6      161.47      126.36     17.66 o
 -13   8   6       40.53       27.42      5.14 o
 -12   8   6      178.87      160.87     14.24 o
 -11   8   6       15.79       13.58      4.58 o
 -10   8   6       78.29       70.03      9.56 o
  -9   8   6      657.82      594.52     30.45 o
  -8   8   6        9.75       12.30      3.73 o
  -7   8   6      306.87      302.15     21.79 o
  -6   8   6       28.77       22.40      5.98 o
  -5   8   6      713.64      727.77     29.02 o
  -4   8   6      511.48      408.17     29.98 o
  -3   8   6      552.36      527.17     21.94 o
  -2   8   6        0.29       19.61      7.02 o
  -1   8   6       21.89       28.63      5.71 o
   0   8   6       97.64      112.88     11.44 o
   1   8   6        7.48        6.47      3.36 o
   2   8   6      674.65      615.49     36.61 o
   3   8   6       74.86       51.96      6.96 o
   4   8   6      300.03      293.74     41.47 o
   5   8   6       11.06        9.18      4.70 o
   6   8   6      199.69      174.26     23.90 o
   7   8   6       12.74       19.01      5.33 o
   8   8   6       78.58       63.36     10.49 o
   9   8   6       56.19       45.03     12.38 o
  10   8   6       77.30       67.95     22.22 o
  11   8   6       53.02       36.11      7.05 o
  12   8   6        1.56       16.08      5.96 o
  13   8   6      116.27      138.14     15.00 o
  14   8   6       29.35       33.26     16.09 o
 -18   9   6        9.22       15.66     13.68 o
 -17   9   6       24.40       24.57      7.57 o
 -16   9   6      173.15      153.80     24.65 o
 -15   9   6       66.69       46.67     11.83 o
 -14   9   6        9.05       16.58     12.66 o
 -13   9   6       86.97       88.17     14.29 o
 -12   9   6        2.36       10.43      7.39 o
 -11   9   6      365.30      413.39     31.35 o
 -10   9   6       24.81       27.14      5.89 o
  -9   9   6     1382.80     1291.16     69.68 o
  -8   9   6        0.94       13.00      9.31 o
  -7   9   6        7.99        8.04      5.25 o
  -6   9   6       45.81       20.60      6.47 o
  -5   9   6      244.01      239.21     17.60 o
  -4   9   6       10.85       10.02      3.48 o
  -3   9   6       43.40       30.04      4.09 o
  -2   9   6      670.90      656.39     18.42 o
  -1   9   6      157.91      104.55     13.75 o
   0   9   6      380.89      356.00     23.52 o
   1   9   6       75.28       67.04     10.63 o
   2   9   6      120.27      111.54     13.75 o
   3   9   6       15.55       17.70      3.13 o
   4   9   6      592.06      514.28     28.98 o
   5   9   6       31.10       28.62      5.15 o
   6   9   6       18.78       23.40      4.09 o
   7   9   6      573.84      590.03     45.14 o
   8   9   6      148.52      126.90     19.85 o
   9   9   6        0.01        9.49      8.39 o
  10   9   6       21.67       29.77     12.14 o
  11   9   6        5.34       14.72      5.90 o
  12   9   6       94.05      122.27     19.11 o
  13   9   6       40.77       31.75      7.05 o
 -16  10   6      105.19      115.16     18.80 o
 -15  10   6      305.32      435.56     29.75 o
 -14  10   6       37.96       24.44      9.39 o
 -13  10   6        7.11       33.62      8.29 o
 -12  10   6      570.18      664.66     91.24 o
 -11  10   6       10.17       14.02      4.65 o
 -10  10   6        3.76        9.51      4.67 o
  -9  10   6       15.69       13.64      5.13 o
  -8  10   6      158.44      158.31     21.23 o
  -7  10   6      111.92      132.23     20.66 o
  -6  10   6       44.57       42.36      6.40 o
  -5  10   6       41.40       29.28      7.59 o
  -4  10   6       28.33       17.47      4.57 o
  -3  10   6      575.35      542.00     31.32 o
  -2  10   6        7.39       15.23      3.38 o
  -1  10   6      192.73      151.16     12.76 o
   0  10   6        0.34        8.81      2.88 o
   1  10   6       26.31       23.39      4.23 o
   2  10   6        0.40        8.07      4.63 o
   3  10   6      155.55      135.69     19.63 o
   4  10   6       18.18       22.15      9.43 o
   5  10   6       13.71       18.95      8.05 o
   6  10   6      138.67      130.39     20.77 o
   7  10   6      224.30      228.86     30.18 o
   8  10   6        3.96       16.97      7.42 o
   9  10   6      308.85      374.50     36.01 o
  10  10   6        7.82       17.44      6.44 o
  11  10   6       12.11        6.78     12.60 o
 -14  11   6        2.06       13.75     10.81 o
 -13  11   6        4.72       31.87      8.26 o
 -12  11   6        7.04       25.39      8.00 o
 -11  11   6        9.01        2.51      4.54 o
 -10  11   6       43.00       48.70      9.18 o
  -9  11   6       73.97       39.22     10.03 o
  -8  11   6        1.63       12.86      4.47 o
  -7  11   6       12.66       18.58      5.92 o
  -6  11   6       45.64       50.19     10.80 o
  -5  11   6        0.42        1.74      7.94 o
  -4  11   6      169.28      181.21     30.24 o
  -3  11   6       40.65       43.70     11.11 o
  -2  11   6       51.99       82.06     15.24 o
  -1  11   6       21.61       16.42     12.10 o
   0  11   6      121.00      135.85     24.74 o
   1  11   6        0.00        6.52      5.40 o
   2  11   6       43.76       48.38      9.90 o
   3  11   6       18.27       26.61      6.68 o
   4  11   6      221.19      198.96     32.91 o
   5  11   6       57.57       66.51     13.19 o
   6  11   6       11.06       18.18      7.38 o
   7  11   6        2.29        0.96      6.02 o
   8  11   6        2.08        5.49      5.42 o
   9  11   6       47.88       58.60     21.01 o
 -11  12   6      119.34      127.35     16.17 o
 -10  12   6       69.38       58.39     20.90 o
  -9  12   6       42.62       50.27     10.10 o
  -8  12   6        1.33       14.17      6.83 o
  -7  12   6      115.51       81.40     21.71 o
  -6  12   6        8.60       26.38      8.27 o
  -5  12   6      364.88      400.97     29.39 o
  -4  12   6       62.06       79.40     27.48 o
  -3  12   6      475.54      565.07     54.32 o
  -2  12   6       23.10       24.84      7.75 o
  -1  12   6      308.51      330.26     32.16 o
   0  12   6       20.40       13.28     11.45 o
   1  12   6      112.63      104.68     18.12 o
   2  12   6        3.43       -3.12      9.48 o
   3  12   6       17.39       12.14      5.10 o
   4  12   6      152.24      119.50     16.84 o
   5  12   6        8.49       11.35      6.16 o
   6  12   6      177.86      208.99     20.26 o
  -5  13   6      121.07      138.55     23.25 o
  -4  13   6      205.09      246.28     49.96 o
  -3  13   6        7.59        8.83      9.84 o
  -2  13   6       97.31       89.65     36.48 o
  -1  13   6       12.65       53.38     15.39 o
   0  13   6      163.11      156.81     19.51 o
 -23   1   7       84.58       81.91     13.52 o
 -22   1   7      205.78      225.61     17.56 o
 -21   1   7      203.97      256.89     20.60 o
 -20   1   7      200.23      240.45     23.98 o
 -19   1   7       31.03       17.40      5.27 o
 -18   1   7     1565.60     1606.96     46.55 o
 -17   1   7      310.46      311.36     18.84 o
 -16   1   7      782.15      761.69     23.58 o
 -15   1   7      555.20      596.30     27.13 o
 -14   1   7      266.92      264.79     15.35 o
 -13   1   7     1181.38     1174.32     62.48 o
 -12   1   7      177.35      141.48     12.62 o
 -11   1   7      264.60      298.11     33.11 o
 -10   1   7       72.70       57.91     13.09 o
  -9   1   7      594.99      561.83     37.25 o
  -8   1   7        6.18        3.54      6.37 o
  -7   1   7     1619.95     1840.32     76.41 o
  -6   1   7     1445.70     1442.98     38.51 o
  -5   1   7      441.24      379.02     31.03 o
  -4   1   7        6.31       46.07      9.52 o
  -3   1   7     1638.13     1580.34     45.37 o
  -2   1   7      279.79      341.28     27.56 o
  -1   1   7      890.96      968.24     35.40 o
   0   1   7      528.05      540.81     46.46 o
   1   1   7      694.79      790.84     56.39 o
   2   1   7      134.77      140.38     24.91 o
   3   1   7     2416.46     2454.78     42.70 o
   4   1   7     1337.05     1483.48     60.65 o
   5   1   7       27.62       19.68      7.84 o
   6   1   7     3227.06     3329.53     64.05 o
   7   1   7      379.70      296.32     25.78 o
   8   1   7     2126.91     2226.09    116.87 o
   9   1   7      281.08      279.76     36.54 o
  10   1   7      148.46      129.06     21.41 o
  11   1   7       63.46       65.71      9.97 o
  12   1   7      247.82      210.26     36.84 o
  13   1   7      182.62      148.82     17.14 o
  14   1   7       13.97       18.84      9.47 o
  15   1   7      644.98      702.28     53.97 o
  16   1   7       31.04       26.64     11.10 o
  17   1   7      252.18      292.76     32.97 o
  18   1   7       26.27       39.52     10.22 o
 -23   2   7      112.44       75.92     15.25 o
 -22   2   7      137.07      135.20     13.10 o
 -21   2   7      161.54      154.67     16.06 o
 -20   2   7       44.00       59.89      8.69 o
 -19   2   7      435.41      427.58     20.53 o
 -18   2   7       12.42       16.94      5.01 o
 -17   2   7        6.08       15.15      5.65 o
 -16   2   7      323.13      313.24     18.80 o
 -15   2   7       12.68       24.98      7.87 o
 -14   2   7     4244.99     4260.91     97.84 o
 -13   2   7     3088.79     3087.28     50.05 o
 -12   2   7      153.07      122.25     11.26 o
 -11   2   7     1015.66      882.75     71.30 o
 -10   2   7      450.47      343.22     42.94 o
  -9   2   7       89.91      107.38      9.77 o
  -8   2   7     2904.67     2899.31     57.69 o
  -7   2   7     1373.10     1470.55     93.89 o
  -6   2   7      292.06      277.36     31.19 o
  -5   2   7     8806.54     9791.83    198.40 o
  -4   2   7      199.07      263.53     42.46 o
  -3   2   7      916.12     1057.57     37.76 o
  -2   2   7     1886.19     1624.73     42.46 o
  -1   2   7      184.53      177.70     14.72 o
   0   2   7     1684.08     1764.26     49.08 o
   1   2   7       92.70      153.65     31.59 o
   2   2   7        7.23       14.02      4.37 o
   3   2   7       42.14       25.39      7.00 o
   4   2   7      564.13      588.46     50.00 o
   5   2   7      208.58      193.61     20.90 o
   6   2   7     1199.45     1197.95     81.68 o
   7   2   7      399.54      435.89     31.98 o
   8   2   7      749.97      789.24     72.29 o
   9   2   7     1652.01     1497.37     73.96 o
  10   2   7        0.38       -1.80      9.49 o
  11   2   7       28.67       16.83      8.10 o
  12   2   7       39.01       46.25     18.33 o
  13   2   7       89.60       98.21     17.23 o
  14   2   7      429.48      474.58     54.06 o
  15   2   7       52.72       57.34     15.91 o
  16   2   7      570.47      602.86     48.27 o
  17   2   7        4.50       -5.55      8.08 o
 -23   3   7        1.63       12.79      5.74 o
 -22   3   7       18.93       25.27      7.11 o
 -21   3   7       42.33       38.62      7.05 o
 -20   3   7      261.02      275.75     16.83 o
 -19   3   7       14.81       18.12      4.64 o
 -18   3   7      450.52      459.38     26.28 o
 -17   3   7      293.26      271.25     17.84 o
 -16   3   7      243.68      230.58     17.31 o
 -15   3   7        2.71        9.21      7.21 o
 -14   3   7       11.98       19.80      5.55 o
 -13   3   7       46.77       57.29      9.89 o
 -12   3   7       81.71       73.77      7.73 o
 -11   3   7       75.57      100.28     12.08 o
 -10   3   7      198.75      205.37     12.99 o
  -9   3   7      677.54      631.04     18.93 o
  -8   3   7      837.65      844.63     29.84 o
  -7   3   7      208.91      258.19     18.27 o
  -6   3   7      239.39      244.91     17.92 o
  -5   3   7       14.87       20.99      6.67 o
  -4   3   7      169.55      207.97     18.08 o
  -3   3   7     1620.89     1585.12     43.76 o
  -2   3   7     1656.53     1618.49     92.13 o
  -1   3   7      223.44      210.25     32.07 o
   0   3   7      660.16      699.30     55.08 o
   1   3   7      879.52     1001.43     27.75 o
   2   3   7       40.36       62.14     10.69 o
   3   3   7      169.59      163.44     15.48 o
   4   3   7       83.94      172.19     40.33 o
   5   3   7     3042.51     2992.26     89.52 o
   6   3   7       18.03       22.79     10.02 o
   7   3   7      331.46      357.72     37.39 o
   8   3   7        4.75       18.21     18.40 o
   9   3   7        3.24       21.17      7.50 o
  10   3   7      278.74      239.85     27.26 o
  11   3   7      277.29      265.86     24.22 o
  12   3   7      139.64      126.43     16.99 o
  13   3   7        0.14       18.04     21.12 o
  14   3   7       46.28       45.92     13.70 o
  15   3   7       87.87       51.08     42.13 o
  16   3   7       73.36       87.55     13.67 o
  17   3   7        9.42       24.46      9.07 o
 -22   4   7      206.50      190.51     25.26 o
 -21   4   7      338.48      337.11     22.06 o
 -20   4   7        6.11       11.07      6.92 o
 -19   4   7      131.96      122.95     14.84 o
 -18   4   7       80.84       67.49      8.86 o
 -17   4   7       18.52       12.72      6.03 o
 -16   4   7      160.19      162.38     14.36 o
 -15   4   7      890.27      818.56     34.67 o
 -14   4   7      657.71      604.04     34.31 o
 -13   4   7       98.87      125.84     12.90 o
 -12   4   7      112.86      136.78     15.13 o
 -11   4   7        4.81        7.98      8.00 o
 -10   4   7      928.71      857.61     40.43 o
  -9   4   7      123.85      119.54     19.20 o
  -8   4   7      858.70      788.97     39.45 o
  -7   4   7     1507.50     1477.21     37.78 o
  -6   4   7      246.91      272.76     19.34 o
  -5   4   7      333.64      278.32     19.82 o
  -4   4   7      154.30      114.12     37.54 o
  -3   4   7      177.32      218.74     16.48 o
  -2   4   7    18981.53    21455.17   3266.19 o
  -1   4   7       10.25       48.36      9.45 o
   0   4   7      748.09      755.19     34.32 o
   1   4   7      519.43      509.17     42.68 o
   2   4   7       29.01       14.57      6.73 o
   3   4   7      657.63      618.53     39.01 o
   4   4   7       33.07       49.44     10.66 o
   5   4   7      412.60      449.45     41.73 o
   6   4   7       21.52       18.14      9.51 o
   7   4   7     2123.62     2106.56     75.82 o
   8   4   7        1.04        8.09      6.78 o
   9   4   7       76.01       80.32     10.80 o
  10   4   7      712.08      737.13     36.76 o
  11   4   7      256.62      278.71     29.16 o
  12   4   7       12.08       22.36     19.43 o
  13   4   7      340.31      308.30     32.13 o
  14   4   7        7.55       22.93     12.31 o
  15   4   7       11.65       18.89      7.83 o
  16   4   7      130.55      175.58     39.27 o
  17   4   7       46.43       51.55     11.83 o
 -22   5   7      405.55      430.50     41.40 o
 -21   5   7       20.12        9.96      5.96 o
 -20   5   7      366.82      398.78     22.08 o
 -19   5   7       35.59       36.63      7.89 o
 -18   5   7       51.92       48.24      7.06 o
 -17   5   7        8.68       18.62      3.77 o
 -16   5   7      316.42      286.67     21.51 o
 -15   5   7      260.08      295.65     22.50 o
 -14   5   7       37.56       45.96      8.48 o
 -13   5   7      205.11      207.43     18.04 o
 -12   5   7     2452.56     2584.91     48.82 o
 -11   5   7       34.49       11.99      8.25 o
 -10   5   7      597.17      542.71     34.25 o
  -9   5   7      464.12      424.97     30.05 o
  -8   5   7     1002.70     1030.97     48.44 o
  -7   5   7     2170.30     2231.38     58.49 o
  -6   5   7      336.12      294.59     44.35 o
  -5   5   7     2361.07     2598.91     49.62 o
  -4   5   7      282.39      315.32     23.58 o
  -3   5   7     2577.47     2757.40     47.02 o
  -2   5   7       52.28       26.64      5.64 o
  -1   5   7     1793.08     1849.47     58.15 o
   0   5   7      134.30      188.23     37.73 o
   1   5   7     2235.94     2175.06     50.28 o
   2   5   7       74.05       71.34     12.68 o
   3   5   7     1349.05     1248.20     55.55 o
   4   5   7       22.75        9.04      9.62 o
   5   5   7      120.09      136.22     19.14 o
   6   5   7      775.41      790.03     53.81 o
   7   5   7      209.14      173.84     23.64 o
   8   5   7     2008.70     1975.64     86.36 o
   9   5   7       33.37       16.66     18.11 o
  10   5   7      154.19      137.87     16.87 o
  11   5   7      173.39      189.16     21.86 o
  12   5   7      190.37      173.45     25.30 o
  13   5   7        1.40        1.98      7.02 o
  14   5   7       78.41       86.12     18.84 o
  15   5   7       34.11       25.22     11.75 o
  16   5   7       41.03       48.01     13.03 o
 -21   6   7       10.83       11.09      4.78 o
 -20   6   7      133.14      117.70     49.99 o
 -19   6   7       42.18       67.28      9.96 o
 -18   6   7       29.82       31.91     15.07 o
 -17   6   7       12.73       22.62     12.93 o
 -16   6   7       11.32       29.21      5.20 o
 -15   6   7       38.88       42.60      7.15 o
 -14   6   7        7.86       13.23      4.85 o
 -13   6   7      156.31      148.06     14.74 o
 -12   6   7     1077.98      917.60     70.61 o
 -11   6   7     3132.10     3345.82     78.21 o
 -10   6   7       22.38       38.79      7.59 o
  -9   6   7      542.20      533.28     29.40 o
  -8   6   7       36.20       55.19      9.32 o
  -7   6   7      146.34      172.81     15.74 o
  -6   6   7      107.64       96.95     11.91 o
  -5   6   7     2528.56     2595.98     54.19 o
  -4   6   7        0.36        4.19      8.28 o
  -3   6   7      208.19      246.55     20.44 o
  -2   6   7      168.12      178.04     12.66 o
  -1   6   7        5.91       22.73      6.52 o
   0   6   7     1072.28     1112.57     56.86 o
   1   6   7        0.82       16.09      8.07 o
   2   6   7     2024.45     1958.65     51.77 o
   3   6   7      261.34      234.77     23.84 o
   4   6   7      488.92      464.79     39.56 o
   5   6   7      426.69      397.51     36.87 o
   6   6   7      181.67      183.03     21.28 o
   7   6   7       92.20       79.39      9.14 o
   8   6   7      923.45      976.04     42.69 o
   9   6   7       37.32       43.27      9.48 o
  10   6   7      330.64      337.61     36.49 o
  11   6   7       30.30       49.43     16.35 o
  12   6   7       16.92        3.46      7.38 o
  13   6   7       40.83       53.92     12.42 o
  14   6   7       25.36       20.69     10.03 o
  15   6   7       64.89       62.25     15.15 o
 -20   7   7        0.17       30.91      7.94 o
 -19   7   7       10.20       34.51      7.78 o
 -18   7   7      197.56      171.46     19.51 o
 -17   7   7      110.70       98.98     16.06 o
 -16   7   7      430.44      448.81     30.58 o
 -15   7   7      177.40      195.78     17.43 o
 -14   7   7      550.16      544.22     29.76 o
 -13   7   7       76.00       66.05     13.74 o
 -12   7   7     1348.56     1508.01     98.34 o
 -11   7   7      161.26      130.80     11.69 o
 -10   7   7      676.09      601.81     18.63 o
  -9   7   7     1653.88     1574.03     45.36 o
  -8   7   7      574.07      605.75     31.16 o
  -7   7   7      241.80      297.64     29.86 o
  -6   7   7     5804.31     6614.02    125.39 o
  -5   7   7      647.35      663.56     41.35 o
  -4   7   7      148.28      196.55     15.62 o
  -3   7   7        0.92        0.65      8.38 o
  -2   7   7       48.58       51.96      8.91 o
  -1   7   7       42.14       25.20     14.15 o
   0   7   7      405.06      392.78     32.13 o
   1   7   7       47.93       49.00     12.12 o
   2   7   7       54.31       63.53     10.73 o
   3   7   7        6.34       17.02     15.54 o
   4   7   7        0.78        4.67      6.06 o
   5   7   7      475.95      441.54     45.70 o
   6   7   7      224.49      200.74     26.60 o
   7   7   7      484.25      403.43     69.32 o
   8   7   7        8.57       13.63      5.23 o
   9   7   7      318.39      315.29     60.72 o
  10   7   7       78.71       68.41     21.12 o
  11   7   7       78.30       77.70     16.33 o
  12   7   7      227.87      165.29     20.55 o
  13   7   7      189.90      231.20     24.83 o
  14   7   7       15.94       31.31      9.09 o
 -19   8   7       72.93       81.47     21.53 o
 -18   8   7        8.10       25.45     13.41 o
 -17   8   7      340.75      363.15     27.00 o
 -16   8   7      118.99      132.28     20.54 o
 -15   8   7     1008.05     1113.35     39.16 o
 -14   8   7       83.69       70.37     12.74 o
 -13   8   7       57.01       25.04     16.25 o
 -12   8   7      862.34      762.40     69.87 o
 -11   8   7      376.01      319.27     29.00 o
 -10   8   7       45.37       67.24      9.74 o
  -9   8   7      248.93      280.04     17.72 o
  -8   8   7      464.96      405.27     23.60 o
  -7   8   7      263.32      315.86     21.27 o
  -6   8   7       42.03       26.80      4.98 o
  -5   8   7      693.08      737.54     36.95 o
  -4   8   7     1057.07     1045.47     43.99 o
  -3   8   7      278.46      216.74     20.09 o
  -2   8   7        5.67        8.78      3.61 o
  -1   8   7       35.21       31.82      4.73 o
   0   8   7      141.01      145.07     16.11 o
   1   8   7      145.81      125.63     15.24 o
   2   8   7      316.95      241.30     29.30 o
   3   8   7       21.56       27.38      7.04 o
   4   8   7      867.21      842.01     44.01 o
   5   8   7      128.67      103.15     15.33 o
   6   8   7      475.44      486.60     55.10 o
   7   8   7      249.03      209.76     34.38 o
   8   8   7       91.47       89.98     24.91 o
   9   8   7      291.36      244.68     29.90 o
  10   8   7       13.62       10.13      4.45 o
  11   8   7      172.40      151.54     50.80 o
  12   8   7        3.25       11.80      6.21 o
  13   8   7       62.13       39.57     15.07 o
 -18   9   7      175.30      179.01     18.27 o
 -17   9   7        7.30       33.76      9.33 o
 -16   9   7      290.30      302.96     25.63 o
 -15   9   7       94.07      111.89     15.57 o
 -14   9   7      264.88      257.14     31.43 o
 -13   9   7      229.72      219.54     25.57 o
 -12   9   7       54.37       60.21     10.11 o
 -11   9   7      214.65      200.90     17.76 o
 -10   9   7      252.79      234.94     20.81 o
  -9   9   7      125.64      146.27     19.92 o
  -8   9   7      264.60      249.23     15.23 o
  -7   9   7      253.68      220.19     18.21 o
  -6   9   7        4.24        5.62      6.55 o
  -5   9   7      147.56      134.17     15.28 o
  -4   9   7       16.00        9.51      4.50 o
  -3   9   7      311.63      295.28     21.72 o
  -2   9   7      189.53      175.74     19.96 o
  -1   9   7       23.26       24.73      4.82 o
   0   9   7       68.15       46.06      7.79 o
   1   9   7       14.34       11.91      2.42 o
   2   9   7        9.79        5.70      4.23 o
   3   9   7      175.91      142.12     14.64 o
   4   9   7      328.79      304.95     31.40 o
   5   9   7      171.77      183.43     19.57 o
   6   9   7       12.75        9.64      4.62 o
   7   9   7      181.99      173.81     22.98 o
   8   9   7       10.25        4.41      2.66 o
   9   9   7       12.13       36.88     21.97 o
  10   9   7       42.85       46.08     12.09 o
  11   9   7       14.93       23.96     11.77 o
  12   9   7        6.67       27.88      6.27 o
 -16  10   7        8.84       18.39      7.09 o
 -15  10   7       19.03       22.35      8.30 o
 -14  10   7        0.78       23.01      8.66 o
 -13  10   7       45.42       49.21     12.07 o
 -12  10   7      218.45      182.73     26.38 o
 -11  10   7        0.22        6.71      3.21 o
 -10  10   7       19.37       26.24      8.50 o
  -9  10   7       16.94       25.69      7.66 o
  -8  10   7      253.08      245.09     21.67 o
  -7  10   7       71.78       83.74     12.28 o
  -6  10   7       30.73       27.86      6.21 o
  -5  10   7        0.28        6.09      4.65 o
  -4  10   7       26.18       17.93      3.99 o
  -3  10   7       95.64       76.56     14.18 o
  -2  10   7      517.26      468.97     38.84 o
  -1  10   7        5.47       10.34      2.95 o
   0  10   7      723.65      731.98     27.11 o
   1  10   7      383.59      252.02     32.15 o
   2  10   7      579.88      634.65     15.91 o
   3  10   7       36.07       25.34      7.13 o
   4  10   7        5.96        8.95      4.64 o
   5  10   7        0.24        6.71     10.29 o
   6  10   7       34.61       36.77     10.50 o
   7  10   7      281.05      304.35     30.52 o
   8  10   7       29.00       32.94     11.61 o
   9  10   7       12.91       44.67     12.51 o
  10  10   7        3.78       14.98      7.75 o
 -13  11   7      182.45      219.22     18.82 o
 -12  11   7      197.34      241.04     31.65 o
 -11  11   7        0.61        8.11      5.58 o
 -10  11   7       79.28       78.08     12.46 o
  -9  11   7      110.64       81.26     13.68 o
  -8  11   7      152.79      168.69     22.90 o
  -7  11   7      259.19      231.73     31.48 o
  -6  11   7      426.24      385.99     36.42 o
  -5  11   7       61.71       42.25     10.60 o
  -4  11   7       21.14       31.95     11.93 o
  -3  11   7       56.44       44.64     11.90 o
  -2  11   7      280.32      314.91     41.08 o
  -1  11   7      176.88      138.15     24.91 o
   0  11   7       55.05       51.05      9.38 o
   1  11   7      723.22      828.48     74.24 o
   2  11   7      160.21      100.87     17.93 o
   3  11   7      117.03      115.95     11.94 o
   4  11   7       53.80       69.42     13.76 o
   5  11   7        6.92       23.51      8.74 o
   6  11   7       44.60       37.59      9.92 o
   7  11   7        9.63       15.96      7.16 o
 -10  12   7        0.86       11.23      6.01 o
  -9  12   7       15.73       14.81      6.04 o
  -8  12   7      125.12       96.25     18.22 o
  -7  12   7        1.43        9.86      6.66 o
  -6  12   7       54.06       74.11     20.25 o
  -5  12   7       34.13       50.68     24.54 o
  -4  12   7       10.69       37.81     14.02 o
  -3  12   7        2.16       -1.24     11.24 o
  -2  12   7        3.45        5.56      8.04 o
  -1  12   7       17.60       24.84     15.98 o
   0  12   7      201.69      238.21     23.76 o
   1  12   7        1.55       -6.02     12.42 o
   2  12   7      138.98      110.09     17.67 o
   3  12   7        0.68        6.90      3.74 o
   4  12   7       18.97       27.03     11.39 o
 -23   0   8        0.35       12.21     22.77 o
 -22   0   8      551.95      554.75     55.49 o
 -21   0   8       21.53       20.85      6.10 o
 -20   0   8      319.93      294.55     28.90 o
 -19   0   8      221.80      217.50     35.81 o
 -18   0   8      118.86      122.86     15.49 o
 -17   0   8       10.26       11.89     21.01 o
 -16   0   8      511.47      510.22     45.51 o
 -15   0   8     1440.78     1439.72     47.36 o
 -14   0   8     4591.46     4750.04    127.43 o
 -13   0   8      289.51      330.54     31.23 o
 -12   0   8     1196.22     1194.02     54.75 o
 -11   0   8     2777.25     2880.85     78.25 o
 -10   0   8      302.29      345.15     42.46 o
  -9   0   8     1952.62     1746.45     55.76 o
  -8   0   8     4520.27     4394.18    100.36 o
  -7   0   8     8864.98    10296.26   2219.13 o
  -6   0   8     2307.63     2318.90     73.83 o
  -5   0   8     1584.75     1573.07     63.18 o
  -4   0   8     1139.92      996.87     72.58 o
  -3   0   8     9323.59     9426.05    131.87 o
  -2   0   8     5916.61     6438.39     88.38 o
  -1   0   8     2049.20     2049.64     65.24 o
   0   0   8     1313.35     1305.57     51.21 o
   1   0   8      387.06      336.99     42.68 o
   2   0   8      129.51       48.05     11.09 o
   3   0   8     2500.47     2513.88     68.32 o
   4   0   8      453.85      379.75     53.41 o
   5   0   8       89.39       89.04     21.75 o
   6   0   8       12.83       12.86     11.68 o
   7   0   8      418.13      482.82     62.01 o
   8   0   8      303.06      348.45     33.28 o
   9   0   8     1338.45     1333.56    105.50 o
  10   0   8      180.79      181.17     35.34 o
  11   0   8      172.57      159.35     25.86 o
  12   0   8      342.10      311.06     47.17 o
  13   0   8      741.37      622.70     99.47 o
  14   0   8       17.45       16.60     12.27 o
  15   0   8      218.22      255.59     38.20 o
  16   0   8        0.09       26.08      8.74 o
  17   0   8       65.78       78.22     12.75 o
 -23   1   8      168.06      179.40     15.56 o
 -22   1   8        0.04       17.25      9.07 o
 -21   1   8       97.25       74.45     10.23 o
 -20   1   8      123.47      110.91     13.46 o
 -19   1   8      606.83      644.84     30.80 o
 -18   1   8      735.64      697.16     31.47 o
 -17   1   8      253.24      243.66     20.66 o
 -16   1   8      268.40      267.69     20.68 o
 -15   1   8     2267.22     2280.86     52.52 o
 -14   1   8       57.78       65.28     16.73 o
 -13   1   8      511.61      462.36     27.09 o
 -12   1   8      750.02      759.30     42.84 o
 -11   1   8      103.80      115.35     18.09 o
 -10   1   8      124.07      118.69     19.16 o
  -9   1   8     1121.70     1250.22    101.05 o
  -8   1   8      267.58      296.64     19.51 o
  -7   1   8     7083.77     7708.98    110.67 o
  -6   1   8       51.17       45.78     12.20 o
  -5   1   8     1297.31     1417.27     57.02 o
  -4   1   8       61.67       28.51     10.44 o
  -3   1   8     2717.84     2761.65     41.41 o
  -2   1   8      649.56      653.95     50.41 o
  -1   1   8      302.08      296.59     28.07 o
   0   1   8      721.85      777.61     45.37 o
   1   1   8      441.30      561.77     48.75 o
   2   1   8      937.24      776.92    112.95 o
   3   1   8     1182.92     1182.22    186.41 o
   4   1   8      516.31      553.81     68.91 o
   5   1   8       12.96        3.89      7.68 o
   6   1   8      350.55      373.12     25.13 o
   7   1   8       17.98       55.70     18.62 o
   8   1   8     1653.51     1621.57     71.19 o
   9   1   8        1.71       14.58      7.17 o
  10   1   8       38.55       29.07      9.11 o
  11   1   8      245.08      310.73     26.57 o
  12   1   8       15.93       44.21     10.43 o
  13   1   8      296.25      280.37     20.65 o
  14   1   8      395.76      574.22     49.26 o
  15   1   8      369.29      389.87     46.39 o
  16   1   8       19.48       31.59     11.10 o
  17   1   8        3.37       39.51     13.12 o
 -23   2   8      127.73      170.21     12.66 o
 -22   2   8       93.77       90.55      9.75 o
 -21   2   8       15.38        7.66      5.63 o
 -20   2   8      156.22      139.75     17.19 o
 -19   2   8      108.40      108.46     10.64 o
 -18   2   8      542.40      496.19     25.68 o
 -17   2   8      969.54      977.72     20.50 o
 -16   2   8       94.79       66.93     16.54 o
 -15   2   8        8.88        9.33      3.50 o
 -14   2   8       64.06       57.60      7.58 o
 -13   2   8      549.55      565.72     31.20 o
 -12   2   8     1407.38     1582.69    131.43 o
 -11   2   8      167.44      162.12     16.33 o
 -10   2   8      584.51      550.78     40.84 o
  -9   2   8      137.76      150.65     31.52 o
  -8   2   8      169.07      146.19     19.70 o
  -7   2   8      550.77      552.94     44.82 o
  -6   2   8      109.19      122.79     27.00 o
  -5   2   8    10001.46    10786.03   1644.14 o
  -4   2   8      116.06      139.71     23.33 o
  -3   2   8     3461.83     3410.14     50.88 o
  -2   2   8     2360.31     2439.06     43.95 o
  -1   2   8      166.22      137.76     29.17 o
   0   2   8      322.17      393.07     29.83 o
   1   2   8     2505.48     2326.53     54.41 o
   2   2   8     2021.51     2022.36     80.96 o
   3   2   8      249.72      239.69     22.62 o
   4   2   8     1907.99     1932.48    149.03 o
   5   2   8      147.02      114.82     22.66 o
   6   2   8      352.42      364.03     30.25 o
   7   2   8      268.48      284.17     52.28 o
   8   2   8      748.84      691.43     86.70 o
   9   2   8       18.45       21.61      8.91 o
  10   2   8      563.66      598.88     47.69 o
  11   2   8      110.66      118.57     25.90 o
  12   2   8       45.02       34.93     18.29 o
  13   2   8        8.87       23.48      8.96 o
  14   2   8       17.63       24.87      8.18 o
  15   2   8       16.11       18.89      7.60 o
  16   2   8       58.55       54.92     13.95 o
 -23   3   8       10.76       14.14     11.31 o
 -22   3   8      217.27      224.24     30.41 o
 -21   3   8       42.63       36.66      7.96 o
 -20   3   8      356.47      381.26     41.56 o
 -19   3   8     1775.73     1808.46     38.75 o
 -18   3   8      538.74      479.54     26.05 o
 -17   3   8     1162.79     1101.32     59.72 o
 -16   3   8      218.76      183.54     16.38 o
 -15   3   8       41.13       29.80      5.01 o
 -14   3   8     3628.23     3681.99     58.68 o
 -13   3   8     2471.73     2423.16     47.94 o
 -12   3   8     1196.19     1171.88     39.31 o
 -11   3   8      153.38      152.04     17.17 o
 -10   3   8      126.42       90.57     11.95 o
  -9   3   8        2.64       19.17      7.06 o
  -8   3   8      929.92      917.30     60.89 o
  -7   3   8     1150.30     1287.21     91.90 o
  -6   3   8     5021.91     5072.45     81.91 o
  -5   3   8      334.37      339.00     27.12 o
  -4   3   8       44.42       89.56     11.33 o
  -3   3   8     1021.07     1268.08    102.00 o
  -2   3   8      868.58     1019.97     49.28 o
  -1   3   8     1127.47     1160.68    100.13 o
   0   3   8     4093.77     4393.58     75.14 o
   1   3   8     4687.24     4856.76     78.45 o
   2   3   8     5890.74     5846.32    105.37 o
   3   3   8     3029.03     3028.53     59.93 o
   4   3   8      753.66      709.26     62.45 o
   5   3   8       48.99       41.63     20.50 o
   6   3   8      205.42      198.84     21.89 o
   7   3   8     1972.27     1995.38     94.01 o
   8   3   8      295.53      261.38     32.54 o
   9   3   8      190.35      225.74     29.83 o
  10   3   8        0.18       37.99     10.55 o
  11   3   8      523.14      571.09     43.14 o
  12   3   8        4.89       35.96      8.66 o
  13   3   8      296.43      350.77     28.36 o
  14   3   8        8.79       15.47     14.14 o
  15   3   8      456.45      498.38     57.40 o
  16   3   8       78.75       40.49      8.44 o
 -22   4   8       69.06       51.96     12.05 o
 -21   4   8      200.64      210.45     22.01 o
 -20   4   8      237.14      233.75     21.12 o
 -19   4   8      293.02      296.82     18.86 o
 -18   4   8       53.57       53.99     10.46 o
 -17   4   8      159.61      132.83     10.32 o
 -16   4   8      375.79      404.26     18.85 o
 -15   4   8       22.28        1.28      8.76 o
 -14   4   8      243.58      254.52     30.26 o
 -13   4   8      495.34      515.60     25.63 o
 -12   4   8       36.86       25.55      7.65 o
 -11   4   8     1025.59     1050.98     72.85 o
 -10   4   8     1322.76     1270.04     71.27 o
  -9   4   8      127.72      131.27     13.92 o
  -8   4   8      271.83      259.21     21.17 o
  -7   4   8     2926.53     3111.16     53.83 o
  -6   4   8      101.02      142.32     14.84 o
  -5   4   8     3966.62     4591.25    151.49 o
  -4   4   8     2173.53     2187.70     93.74 o
  -3   4   8      110.91      122.35     17.04 o
  -2   4   8     1522.12     1452.50     65.39 o
  -1   4   8       38.09       40.62     11.46 o
   0   4   8      719.67      733.43     61.78 o
   1   4   8     1009.15     1082.86    109.76 o
   2   4   8     2210.05     2311.23     74.97 o
   3   4   8       69.65       66.74     15.38 o
   4   4   8      164.42      128.36     18.17 o
   5   4   8      425.04      385.33     41.95 o
   6   4   8      719.63      752.44    194.29 o
   7   4   8      593.37      568.66     32.28 o
   8   4   8       15.03       39.74      8.71 o
   9   4   8      420.11      329.93     31.87 o
  10   4   8      145.30      133.96     15.67 o
  11   4   8      160.05      136.20     16.40 o
  12   4   8      141.22      122.80     20.91 o
  13   4   8      338.40      303.65     45.18 o
  14   4   8       20.73       21.61      8.89 o
  15   4   8        1.59       34.56     12.27 o
  16   4   8       10.02       24.02      6.37 o
 -22   5   8       21.07       20.48      5.81 o
 -21   5   8       76.63       88.49     12.41 o
 -20   5   8        0.11       20.78      6.88 o
 -19   5   8       10.47       26.29      8.39 o
 -18   5   8      348.09      366.65     25.96 o
 -17   5   8       57.25       53.52     10.15 o
 -16   5   8      205.95      227.28     16.97 o
 -15   5   8     1153.61     1242.79     29.75 o
 -14   5   8      107.79       85.24     18.46 o
 -13   5   8      283.99      278.34     16.04 o
 -12   5   8     3067.18     3182.20     95.36 o
 -11   5   8       97.51       81.23      9.71 o
 -10   5   8      515.82      561.19     36.91 o
  -9   5   8     1266.50     1220.57     89.11 o
  -8   5   8       11.11       14.48      7.90 o
  -7   5   8      669.08      607.98     37.77 o
  -6   5   8       40.55       36.36     10.55 o
  -5   5   8      117.30      107.98     15.47 o
  -4   5   8      525.89      536.52     51.48 o
  -3   5   8      883.17      990.29     93.74 o
  -2   5   8      907.30      942.49     75.17 o
  -1   5   8      558.29      548.30     49.25 o
   0   5   8        1.01       11.35     11.31 o
   1   5   8        2.12        4.37      6.03 o
   2   5   8      346.90      345.70     28.25 o
   3   5   8       58.96       17.28      8.52 o
   4   5   8        0.39       13.85     10.59 o
   5   5   8      210.76      233.55     30.02 o
   6   5   8      394.76      357.92     28.10 o
   7   5   8      351.70      373.82     22.03 o
   8   5   8        2.05       14.61      6.56 o
   9   5   8        2.19       14.55      3.77 o
  10   5   8        1.52       20.71     16.13 o
  11   5   8      144.98      180.51     33.90 o
  12   5   8       18.46       17.33      8.01 o
  13   5   8       64.09       56.87     15.61 o
  14   5   8       32.49       33.73     11.64 o
  15   5   8       18.68       29.59     15.91 o
 -21   6   8        0.57       19.65      6.71 o
 -20   6   8       14.69       24.44     12.81 o
 -19   6   8      155.10      149.73     16.70 o
 -18   6   8      228.69      243.75     18.86 o
 -17   6   8      172.87      167.10     17.19 o
 -16   6   8       43.79       36.18      6.82 o
 -15   6   8       29.49       20.60      5.35 o
 -14   6   8     1951.87     2033.70     57.75 o
 -13   6   8      128.15      125.64     12.68 o
 -12   6   8      200.65      210.28     17.77 o
 -11   6   8       63.47       64.62      6.50 o
 -10   6   8      942.50     1125.91     40.90 o
  -9   6   8        1.04       25.79      8.17 o
  -8   6   8      176.77      169.07     20.00 o
  -7   6   8       97.18       72.36     17.64 o
  -6   6   8      758.35      787.56     40.20 o
  -5   6   8      658.58      638.95     50.54 o
  -4   6   8        9.53       38.48     15.91 o
  -3   6   8      808.80      908.84     63.25 o
  -2   6   8        2.06       -6.32      8.68 o
  -1   6   8       12.34       19.59     11.86 o
   0   6   8     1439.79     1411.35     43.23 o
   1   6   8       70.81       81.05     12.88 o
   2   6   8      390.08      325.79     28.48 o
   3   6   8      815.37      894.25     44.67 o
   4   6   8      531.56      485.44     39.40 o
   5   6   8      416.00      370.41     35.48 o
   6   6   8        0.00       17.25      5.40 o
   7   6   8      115.18      114.96     21.06 o
   8   6   8        2.81       10.98      6.21 o
   9   6   8      127.60      106.84     18.12 o
  10   6   8      162.80      167.64     24.16 o
  11   6   8      230.22      219.12     42.15 o
  12   6   8      161.29      137.09     21.26 o
  13   6   8      133.25      105.12     15.92 o
  14   6   8       19.54       34.40     13.89 o
 -20   7   8      110.34      136.36     19.72 o
 -19   7   8       15.90       29.17     10.73 o
 -18   7   8       15.28       13.69      6.19 o
 -17   7   8       82.87       77.22     12.87 o
 -16   7   8      142.56      147.33     19.32 o
 -15   7   8        4.54       22.48     10.17 o
 -14   7   8        0.23       17.73      5.87 o
 -13   7   8       48.13       72.30     10.61 o
 -12   7   8      606.49      574.14     33.05 o
 -11   7   8        5.65       10.97      3.69 o
 -10   7   8      109.02      105.21     11.25 o
  -9   7   8       29.04       11.25     10.53 o
  -8   7   8      731.52      741.63     36.55 o
  -7   7   8     1427.88     1345.15     41.03 o
  -6   7   8      179.90      153.88     22.21 o
  -5   7   8      398.02      419.59     31.51 o
  -4   7   8       54.71       53.85     11.97 o
  -3   7   8      737.68      781.70     58.00 o
  -2   7   8       36.09       55.54      9.61 o
  -1   7   8      140.79      130.23     24.46 o
   0   7   8       95.11       61.13     23.22 o
   1   7   8      544.19      461.60     41.59 o
   2   7   8       17.20       20.35     12.71 o
   3   7   8        5.57        9.46      5.50 o
   4   7   8      151.65      133.15     17.99 o
   5   7   8        3.38        0.61      9.73 o
   6   7   8        8.18       18.30      8.30 o
   7   7   8        0.88       12.54      7.79 o
   8   7   8      364.67      350.99     51.65 o
   9   7   8        9.90       16.10      8.91 o
  10   7   8       83.42       66.57     12.56 o
  11   7   8       32.04       39.48     11.51 o
  12   7   8       70.93       52.90     16.90 o
  13   7   8       29.33       21.46      6.93 o
 -19   8   8       20.49       42.28      9.40 o
 -18   8   8        9.98       16.96      8.64 o
 -17   8   8       46.60       35.95     11.43 o
 -16   8   8      105.90      122.35     15.94 o
 -15   8   8       80.68       66.45      9.48 o
 -14   8   8      244.02      247.97     20.76 o
 -13   8   8       51.91       47.07     11.59 o
 -12   8   8       23.54       20.85      7.99 o
 -11   8   8       22.34       29.77      4.64 o
 -10   8   8      388.73      365.27     19.59 o
  -9   8   8      142.61      123.41     12.61 o
  -8   8   8       37.25       36.92      6.68 o
  -7   8   8       14.96       16.21      6.97 o
  -6   8   8        1.79        9.95      5.07 o
  -5   8   8      369.89      291.62     28.98 o
  -4   8   8       74.01       41.30      9.19 o
  -3   8   8       21.41       29.24      5.54 o
  -2   8   8       55.99       47.82      6.54 o
  -1   8   8       98.91       96.39     18.15 o
   0   8   8       12.58       29.65      7.68 o
   1   8   8      532.41      511.23     41.89 o
   2   8   8       61.90       67.65     14.75 o
   3   8   8      498.01      422.48     68.80 o
   4   8   8       47.51       56.91     11.44 o
   5   8   8        5.70        8.47     11.86 o
   6   8   8       11.61       10.79     18.00 o
   7   8   8       22.30       25.93      9.95 o
   8   8   8       95.35       87.70     20.53 o
   9   8   8        0.41        7.76     13.70 o
  10   8   8      618.51      618.42     88.49 o
  11   8   8      131.44      126.14     16.87 o
  12   8   8        2.37        8.67      5.08 o
 -17   9   8       18.27       38.14     10.74 o
 -16   9   8        5.10       38.45      9.16 o
 -15   9   8      151.49      160.61     19.02 o
 -14   9   8       41.84       51.71     16.40 o
 -13   9   8      252.44      273.22     22.07 o
 -12   9   8      843.87      870.17    111.16 o
 -11   9   8      333.86      331.71     23.22 o
 -10   9   8        1.18       16.25      7.76 o
  -9   9   8      425.12      411.11     15.94 o
  -8   9   8      343.66      344.06     31.85 o
  -7   9   8       21.27       15.43      3.42 o
  -6   9   8      141.47      133.76     13.74 o
  -5   9   8      596.19      618.03     27.60 o
  -4   9   8        1.06        7.98      8.42 o
  -3   9   8      258.20      251.46     19.36 o
  -2   9   8       19.86       18.18      7.91 o
  -1   9   8      255.29      207.78     16.18 o
   0   9   8        6.81        8.09      4.41 o
   1   9   8      151.33      135.01     14.51 o
   2   9   8       84.91       83.28     11.25 o
   3   9   8       87.63       77.16     12.82 o
   4   9   8      262.75      260.56     28.84 o
   5   9   8       11.79        6.61      4.24 o
   6   9   8        0.10        1.22      4.15 o
   7   9   8       17.36       26.13      6.24 o
   8   9   8      275.27      354.77     52.16 o
   9   9   8      148.58      175.55     16.24 o
  10   9   8      248.63      320.46     30.41 o
 -15  10   8        3.33       14.93     14.69 o
 -14  10   8       51.41       51.72     11.27 o
 -13  10   8       17.49       20.30      8.17 o
 -12  10   8      423.97      519.08     41.08 o
 -11  10   8      127.09      119.59     15.40 o
 -10  10   8      133.10      117.05     16.21 o
  -9  10   8        6.36       20.35      8.71 o
  -8  10   8       22.32       20.39      7.09 o
  -7  10   8       83.43       51.25     11.57 o
  -6  10   8     1079.90     1056.62     63.42 o
  -5  10   8       55.72       23.37      7.92 o
  -4  10   8      954.68      939.77     39.84 o
  -3  10   8        0.95        4.27      5.98 o
  -2  10   8        8.70        1.17      2.78 o
  -1  10   8       28.23       17.09      5.67 o
   0  10   8      179.54      135.46     22.88 o
   1  10   8        6.55       15.48      5.51 o
   2  10   8       63.10       43.80      8.50 o
   3  10   8        5.55        7.88     11.68 o
   4  10   8        4.22        1.35      9.29 o
   5  10   8       55.10       37.10     10.09 o
   6  10   8        0.86       12.92      7.22 o
   7  10   8      405.16      356.35     38.64 o
   8  10   8        1.78        0.34      9.11 o
   9  10   8      109.24      107.04     19.40 o
 -13  11   8        5.77       22.67      9.64 o
 -12  11   8        0.09       21.28     13.48 o
 -11  11   8       19.53       22.97     10.65 o
 -10  11   8        5.59        0.10      7.26 o
  -9  11   8       21.07       35.11     14.20 o
  -8  11   8        3.75       12.30     10.40 o
  -7  11   8        0.31        0.61      6.80 o
  -6  11   8      169.01      164.62     22.20 o
  -5  11   8       28.22       35.79      8.26 o
  -4  11   8       99.21      126.62     16.18 o
  -3  11   8        4.01       11.07      6.40 o
  -2  11   8      162.22      202.76     28.66 o
   0  11   8      107.66       68.49     14.46 o
   1  11   8       23.65       19.32      6.52 o
   2  11   8      134.25      105.94     17.89 o
   3  11   8        0.70       17.74      5.92 o
   4  11   8        1.61        3.31      3.33 o
   5  11   8        8.07        4.37     12.56 o
   6  11   8        7.16       13.78      5.80 o
  -9  12   8       20.45       36.02      8.26 o
  -8  12   8        0.81       18.80     12.50 o
  -7  12   8        1.75        4.75      7.28 o
  -6  12   8        1.12        4.64      6.19 o
  -5  12   8       96.25      146.33     45.29 o
  -4  12   8        4.59       11.19     27.11 o
  -3  12   8      533.40      753.83    287.39 o
  -2  12   8        0.22        9.51     13.70 o
  -1  12   8       37.95       76.11     41.58 o
   0  12   8      210.02      252.28     39.52 o
   1  12   8       64.42       98.52     23.66 o
 -23   1   9      196.50      195.01     15.43 o
 -22   1   9       16.82        8.93      6.67 o
 -21   1   9       20.87       18.78      7.41 o
 -20   1   9       89.21       72.44     10.11 o
 -19   1   9      654.55      712.38     35.11 o
 -18   1   9        9.74       24.95      5.75 o
 -17   1   9      131.33      124.81     15.48 o
 -16   1   9       34.11       39.17      9.13 o
 -15   1   9       13.03       12.04      7.29 o
 -14   1   9        7.11       25.36      8.77 o
 -13   1   9       71.17       86.64     17.43 o
 -12   1   9      911.92      942.46     85.57 o
 -11   1   9      470.45      410.42     36.70 o
 -10   1   9     2623.19     2622.01     84.71 o
  -9   1   9      118.54      173.73     26.04 o
  -8   1   9       91.22       98.87     37.28 o
  -7   1   9      108.46      121.38     16.14 o
  -6   1   9       51.73       20.66      9.58 o
  -5   1   9      173.15      176.82     19.74 o
  -4   1   9      264.72      239.42     20.87 o
  -3   1   9      972.30      943.17     57.96 o
  -2   1   9        4.96       11.41      9.90 o
  -1   1   9     2098.86     2072.55     41.71 o
   0   1   9       65.92       47.30      9.53 o
   1   1   9      657.73      719.71     57.62 o
   2   1   9      285.95      298.57     25.02 o
   3   1   9        2.92       52.62     17.52 o
   4   1   9      175.69      164.84     20.99 o
   5   1   9     3060.39     3026.85     76.37 o
   6   1   9        6.26       39.06     14.51 o
   7   1   9      278.01      259.97     33.45 o
   8   1   9      650.50      622.62     52.45 o
   9   1   9     1304.83     1296.18     79.78 o
  10   1   9       27.36       13.64     18.48 o
  11   1   9      260.83      289.28     27.16 o
  12   1   9        5.55       27.24     10.28 o
  13   1   9       25.77       29.02     11.70 o
  14   1   9      176.14      200.71     24.52 o
  15   1   9        0.39        7.10     14.62 o
  16   1   9        9.11        5.48     26.56 o
 -23   2   9        7.18       22.91      7.96 o
 -22   2   9        9.29       27.80      7.71 o
 -21   2   9        3.80        1.10      5.01 o
 -20   2   9      833.17      867.82     43.41 o
 -19   2   9       24.60       11.59      5.89 o
 -18   2   9        0.26       13.23      9.13 o
 -17   2   9      277.15      268.76     20.07 o
 -16   2   9       11.49       17.67      8.93 o
 -15   2   9     1247.54     1208.65     48.32 o
 -14   2   9        0.52       33.96      8.40 o
 -13   2   9      456.75      378.52     49.39 o
 -12   2   9        3.00       20.03     10.34 o
 -11   2   9     9623.20    10111.34    247.07 o
 -10   2   9      734.35      862.06     66.67 o
  -9   2   9     2761.76     2595.70     93.82 o
  -8   2   9       22.75       28.12     11.86 o
  -7   2   9       87.32       57.17     11.05 o
  -6   2   9      339.69      341.57     34.47 o
  -5   2   9      117.64      125.72     16.81 o
  -4   2   9     1933.67     1981.02     47.76 o
  -3   2   9      144.53      107.91     13.38 o
  -2   2   9     4306.88     4175.94    121.77 o
  -1   2   9     2426.99     2462.09     52.69 o
   0   2   9      415.24      387.97     26.90 o
   1   2   9      396.22      457.49     38.36 o
   2   2   9      142.75      156.34     17.43 o
   3   2   9      432.34      492.80     37.33 o
   4   2   9      135.25      173.04     17.55 o
   5   2   9        1.57      -10.27     16.24 o
   6   2   9      108.25       94.82     19.06 o
   7   2   9       23.87       23.04      7.27 o
   8   2   9      392.12      376.37     32.03 o
   9   2   9       73.58      116.57     17.61 o
  10   2   9      182.70      210.02     23.53 o
  11   2   9        0.06        8.32      8.67 o
  12   2   9       70.06       54.82     11.53 o
  13   2   9      105.08      111.42     19.33 o
  14   2   9       99.10      119.68     23.22 o
  15   2   9        5.06       28.67     15.43 o
 -23   3   9       32.08       25.98      7.75 o
 -22   3   9       28.79       22.33      6.67 o
 -21   3   9       55.63       45.09      8.13 o
 -20   3   9        5.83       11.53     11.50 o
 -19   3   9       16.44       27.26      6.62 o
 -18   3   9       15.53       17.81      7.53 o
 -17   3   9      201.25      225.20     15.92 o
 -16   3   9       44.19       39.33      8.05 o
 -15   3   9      162.20      150.11     14.90 o
 -14   3   9      457.92      377.06     23.64 o
 -13   3   9       87.97       48.16     15.03 o
 -12   3   9       17.53       13.81     15.71 o
 -11   3   9      711.71      743.24     58.82 o
 -10   3   9      908.53      937.28     66.93 o
  -9   3   9       98.76      125.33     22.36 o
  -8   3   9     4332.07     4351.48     93.20 o
  -7   3   9        3.31       29.02     14.80 o
  -6   3   9       50.79       64.58     17.45 o
  -5   3   9     1659.39     1794.71     58.09 o
  -4   3   9      569.67      667.09     53.24 o
  -3   3   9      797.19      907.92     48.45 o
  -2   3   9      622.54      674.05     58.97 o
  -1   3   9       40.29       69.42     15.17 o
   0   3   9      629.94      665.19     79.45 o
   1   3   9       51.37       41.64     10.20 o
   2   3   9      271.81      272.46     23.51 o
   3   3   9        0.48       10.04      7.53 o
   4   3   9      206.74      185.75     34.71 o
   5   3   9       21.40       26.06     19.40 o
   6   3   9      428.97      355.92     38.50 o
   7   3   9      380.72      338.12     26.09 o
   8   3   9       72.60       56.79     14.42 o
   9   3   9      377.05      319.39     30.45 o
  10   3   9        1.63       -3.83      5.68 o
  11   3   9       11.91        1.02      6.26 o
  12   3   9       45.95       35.03     19.91 o
  13   3   9        0.25        6.18      8.34 o
  14   3   9        0.65       11.43      7.43 o
  15   3   9       17.84       31.42     20.46 o
 -22   4   9       22.43       32.00     19.40 o
 -21   4   9       45.43       27.03      8.19 o
 -20   4   9      802.02      694.92     52.85 o
 -19   4   9        1.75        7.55      7.76 o
 -18   4   9     1219.61     1168.95     64.46 o
 -17   4   9       17.17       16.89      5.84 o
 -16   4   9       50.89       54.93     16.34 o
 -15   4   9      860.14      862.81     38.81 o
 -14   4   9     1272.07     1278.84     47.69 o
 -13   4   9      339.62      401.35     25.60 o
 -12   4   9      611.15      697.08     28.14 o
 -11   4   9     3921.51     4354.97     82.21 o
 -10   4   9        9.96       36.45      9.89 o
  -9   4   9     1317.69     1491.81    105.41 o
  -8   4   9      177.71      190.49     20.66 o
  -7   4   9     1725.42     1770.12     56.59 o
  -6   4   9       58.08       47.91     12.33 o
  -5   4   9      612.96      621.50     54.98 o
  -4   4   9     1068.19     1065.37     80.98 o
  -3   4   9     1111.33     1176.48     91.75 o
  -2   4   9     3232.38     3443.93     70.57 o
  -1   4   9      511.94      583.14     49.66 o
   0   4   9      272.81      291.65     24.32 o
   1   4   9      504.63      494.03     49.70 o
   2   4   9      517.88      525.51     46.81 o
   3   4   9     1507.34     1455.79     46.85 o
   4   4   9      740.87      781.82     64.57 o
   5   4   9      296.79      352.60     34.93 o
   6   4   9     1287.03     1324.21     69.41 o
   7   4   9        1.32       10.52      8.32 o
   8   4   9       83.15       72.18     16.92 o
   9   4   9      242.05      209.12     21.88 o
  10   4   9       33.52       26.94      9.43 o
  11   4   9        0.01       11.97     12.20 o
  12   4   9       30.69       33.07      9.64 o
  13   4   9       96.87      108.09     13.88 o
  14   4   9      222.74      279.44     39.75 o
  15   4   9      150.34      126.80     17.56 o
 -22   5   9       91.92       92.34     12.11 o
 -21   5   9       94.93      108.69     16.62 o
 -20   5   9       17.15       20.82      6.74 o
 -19   5   9      613.01      617.06     35.69 o
 -18   5   9      324.88      381.80     26.58 o
 -17   5   9      410.23      446.03     25.53 o
 -16   5   9      109.75       99.01     11.87 o
 -15   5   9      183.82      200.10     14.56 o
 -14   5   9        0.02       10.93      9.29 o
 -13   5   9      100.17      107.72     14.91 o
 -12   5   9      115.78       70.80     21.90 o
 -11   5   9        0.05        0.63      8.03 o
 -10   5   9      425.84      424.50     29.78 o
  -9   5   9      407.72      442.96     34.58 o
  -8   5   9      226.74      232.54     28.42 o
  -7   5   9        4.51        9.23     12.77 o
  -6   5   9        7.42        8.34     13.15 o
  -5   5   9      115.07      192.40     31.15 o
  -4   5   9     1241.61     1250.19     86.14 o
  -3   5   9     2560.10     2691.26     77.22 o
  -2   5   9      616.53      714.97     59.96 o
  -1   5   9      240.37      273.36     39.78 o
   0   5   9      115.01      111.87     16.87 o
   1   5   9        7.74       25.10      9.25 o
   2   5   9     1332.07     1319.75     38.42 o
   3   5   9       30.26       35.58     13.59 o
   4   5   9      561.41      489.95     38.09 o
   5   5   9      794.53      813.16     38.96 o
   6   5   9      178.36      157.65     26.71 o
   7   5   9      477.78      480.73     51.88 o
   8   5   9       46.47       43.95     13.96 o
   9   5   9        9.04       26.52      7.57 o
  10   5   9       77.92       86.57     14.61 o
  11   5   9       41.41       30.13     40.08 o
  12   5   9      191.17      187.67     24.31 o
  13   5   9        0.17       20.11      6.62 o
  14   5   9       33.69       20.68      6.99 o
 -21   6   9        8.33       24.46      5.96 o
 -20   6   9       10.10       21.35      6.64 o
 -19   6   9      138.05      135.80     12.61 o
 -18   6   9       98.30      106.48     16.76 o
 -17   6   9      366.81      397.41     32.67 o
 -16   6   9       62.82       84.73     13.52 o
 -15   6   9        0.39       16.91      7.32 o
 -14   6   9        0.08       13.08      5.61 o
 -13   6   9        6.63        3.63      8.65 o
 -12   6   9      252.65      234.31     16.23 o
 -11   6   9     1142.75     1195.36     33.48 o
 -10   6   9      192.74      220.30     23.29 o
  -9   6   9      544.45      406.14     88.01 o
  -8   6   9      981.92      855.00    144.19 o
  -7   6   9     2217.20     2286.65     76.05 o
  -6   6   9      213.26      260.76     33.25 o
  -5   6   9     3534.25     3922.94     90.53 o
  -4   6   9     2412.12     2438.62     61.35 o
  -3   6   9     1399.56     1555.00     51.28 o
  -2   6   9      229.77      232.41     29.49 o
  -1   6   9       52.42       62.92     32.40 o
   0   6   9       15.45       12.24      6.71 o
   1   6   9       20.19       11.51     21.27 o
   2   6   9      217.06      254.14     26.74 o
   3   6   9       32.40       40.02      9.12 o
   4   6   9      338.39      329.88     27.80 o
   5   6   9       54.93       44.63     10.88 o
   6   6   9       56.37       57.79     11.73 o
   7   6   9      369.33      369.47     35.50 o
   8   6   9      149.49      139.27     19.84 o
   9   6   9       11.25       16.64      8.82 o
  10   6   9      276.78      259.42     32.65 o
  11   6   9      197.78      228.19     31.44 o
  12   6   9       10.67       11.81      7.63 o
  13   6   9       55.99       43.48     11.90 o
 -20   7   9       50.79       42.91      8.45 o
 -19   7   9       14.70       14.99      6.72 o
 -18   7   9        3.66       11.55      8.92 o
 -17   7   9       19.21       19.35     12.58 o
 -16   7   9        1.96       17.23      5.36 o
 -15   7   9       68.23       39.68     15.93 o
 -14   7   9      396.50      431.27     31.70 o
 -13   7   9        5.25       14.73      3.89 o
 -12   7   9     1720.36     1585.15    221.59 o
 -11   7   9      178.55      146.25     13.95 o
 -10   7   9      554.39      518.69     45.30 o
  -9   7   9     2176.31     2162.28    103.25 o
  -8   7   9      113.39       79.59     20.53 o
  -7   7   9        0.37        0.90      6.13 o
  -6   7   9     1615.80     1829.56     69.55 o
  -5   7   9       43.48       19.22      8.65 o
  -4   7   9     1000.03     1087.00     62.65 o
  -3   7   9      277.27      293.50     21.43 o
  -2   7   9      622.06      703.35     57.23 o
  -1   7   9      147.98       99.91     25.31 o
   0   7   9        4.00        6.82     12.38 o
   1   7   9      231.22      214.00     26.74 o
   2   7   9       58.59       58.18     14.29 o
   3   7   9      317.96      297.67     32.66 o
   4   7   9      153.78      122.37     17.08 o
   5   7   9        1.77        3.71      3.91 o
   6   7   9       90.34       66.72     52.75 o
   7   7   9      164.41      153.12     29.74 o
   8   7   9       98.05      118.66     20.27 o
   9   7   9      520.87      597.33     94.66 o
  10   7   9      258.52      214.50     24.87 o
  11   7   9      244.97      232.81     26.83 o
  12   7   9        2.32       11.41      6.76 o
 -18   8   9       71.74       60.57     18.50 o
 -17   8   9        0.50       20.41      7.66 o
 -16   8   9       23.23       38.62      8.11 o
 -15   8   9       19.71       27.68      6.88 o
 -14   8   9       35.52       43.47     15.04 o
 -13   8   9      204.59      229.11     20.59 o
 -12   8   9       23.50       13.67      8.01 o
 -11   8   9     1194.66     1033.58     75.59 o
 -10   8   9      445.51      447.58     35.00 o
  -9   8   9     1325.87     1506.83     47.27 o
  -8   8   9      160.71      180.28     18.53 o
  -7   8   9      587.76      628.40     64.86 o
  -6   8   9      262.98      172.96     30.02 o
  -5   8   9        9.07       14.92      4.35 o
  -4   8   9      235.09      277.45     30.98 o
  -3   8   9      530.84      444.13     30.59 o
  -2   8   9        5.40       16.96      6.23 o
  -1   8   9     1401.81     1393.97     64.91 o
   0   8   9        3.63       12.95      4.33 o
   1   8   9      346.53      310.01     30.25 o
   2   8   9       24.99       30.20      8.48 o
   3   8   9      686.78      720.31     68.07 o
   4   8   9       23.53       16.22      5.33 o
   5   8   9       83.61       62.92     12.20 o
   6   8   9        7.62        2.42     10.47 o
   7   8   9        6.93       20.22      7.20 o
   8   8   9       24.81       27.58      8.56 o
   9   8   9       10.92        2.51      7.53 o
  10   8   9      123.44       95.92     21.05 o
  11   8   9        2.49        6.99      4.44 o
 -17   9   9       36.53       69.64     16.23 o
 -16   9   9       42.46       31.44      9.05 o
 -15   9   9        8.09       33.33      9.23 o
 -14   9   9      191.20      228.59     20.61 o
 -13   9   9       10.61        3.77     10.41 o
 -12   9   9      150.85      103.95     25.82 o
 -11   9   9        0.18        4.32      4.02 o
 -10   9   9      122.95       99.00     12.37 o
  -9   9   9      146.96      135.02     11.89 o
  -8   9   9      341.77      332.89     24.80 o
  -7   9   9        0.02        8.45      8.93 o
  -6   9   9       60.11       56.56      9.65 o
  -5   9   9      159.33      158.79     16.53 o
  -4   9   9       10.67        6.68      3.98 o
  -3   9   9       28.78       19.37      8.79 o
  -2   9   9       24.36       19.96      6.94 o
  -1   9   9        0.12       10.45      3.52 o
   0   9   9      217.43      201.59     22.29 o
   1   9   9       13.72        2.40      9.62 o
   2   9   9       86.63       92.04     17.16 o
   3   9   9      126.14       94.04     32.40 o
   4   9   9       12.40       28.67      9.29 o
   5   9   9       88.41       91.11     19.62 o
   6   9   9      192.01      160.54     24.21 o
   7   9   9       25.87       17.84      7.47 o
   8   9   9      338.16      377.62     50.77 o
   9   9   9      236.51      214.30     28.14 o
 -15  10   9       51.92       45.76      8.45 o
 -14  10   9      113.09      104.22     16.73 o
 -13  10   9        0.25       28.35     19.36 o
 -12  10   9      120.46       91.05     17.68 o
 -11  10   9        5.22        3.82      7.29 o
 -10  10   9      136.67      122.36     16.05 o
  -9  10   9       18.12       22.17      6.07 o
  -8  10   9       59.84       52.13     11.06 o
  -7  10   9       66.99       46.36     11.79 o
  -6  10   9      277.49      277.04     33.81 o
  -5  10   9        1.55       18.38      6.60 o
  -4  10   9       59.51       83.80     24.34 o
  -3  10   9        0.07        1.67      3.42 o
  -2  10   9      268.35      182.42     23.27 o
  -1  10   9        1.45        6.58      4.94 o
   0  10   9      151.00       88.11     13.29 o
   1  10   9      321.69      262.52     27.12 o
   2  10   9       64.12       42.91      8.85 o
   3  10   9       92.49      103.93     14.51 o
   4  10   9      171.59      158.94     27.61 o
   5  10   9      208.97      212.04     28.29 o
   6  10   9       77.28       66.01     14.22 o
   7  10   9        5.76       21.68      8.38 o
 -12  11   9      240.03      251.55     34.79 o
 -11  11   9       20.82       14.38      8.60 o
 -10  11   9       26.17       20.35      9.51 o
  -9  11   9       50.04       41.86      8.26 o
  -8  11   9        1.30        3.50      6.25 o
  -7  11   9        0.24       23.05     12.31 o
  -6  11   9        3.03       12.36      5.40 o
  -5  11   9      321.47      318.69     33.58 o
  -4  11   9       25.11       14.43      9.40 o
  -3  11   9      512.04      444.33     62.96 o
  -2  11   9       10.82        8.88      4.34 o
  -1  11   9       68.67       42.90     10.43 o
   0  11   9        9.42        4.82      4.70 o
   1  11   9       32.99       19.76      8.74 o
   2  11   9       68.75       48.00     11.17 o
   3  11   9      165.76      120.96     22.35 o
   4  11   9      140.09      118.97     20.47 o
  -7  12   9       65.20       46.65     10.01 o
  -6  12   9        8.02        8.63      6.38 o
  -5  12   9      134.17      193.03     45.84 o
  -4  12   9      177.95      226.28     31.11 o
  -3  12   9       26.20       29.46     12.78 o
  -2  12   9        3.06       19.98     10.36 o
  -1  12   9       13.43       19.25     10.65 o
 -23   0  10        2.24        7.95      9.26 o
 -22   0  10       17.08        7.27     12.86 o
 -21   0  10      692.74      683.39     43.17 o
 -20   0  10       91.71      118.07     22.79 o
 -19   0  10       89.45      116.70     31.70 o
 -18   0  10       26.16       18.86     11.98 o
 -17   0  10     1110.63     1136.20     80.48 o
 -16   0  10      122.66      138.91     20.57 o
 -15   0  10      575.92      496.21     47.02 o
 -14   0  10     1680.71     1552.64    149.36 o
 -13   0  10      159.05      127.83     32.25 o
 -12   0  10      372.23      381.88     51.57 o
 -11   0  10      567.63      648.42     86.54 o
 -10   0  10      101.96      102.71     43.27 o
  -9   0  10        1.01       48.49     26.08 o
  -8   0  10    10081.42    10634.65   3637.40 o
  -7   0  10      433.33      355.28     49.59 o
  -6   0  10     6913.68     7908.67    203.50 o
  -5   0  10        8.28       31.81     19.54 o
  -4   0  10      452.39      383.13     63.70 o
  -3   0  10     8119.83     8276.15    207.91 o
  -2   0  10     1739.63     1855.10    106.45 o
  -1   0  10      147.73      168.16     22.04 o
   0   0  10     2680.18     2507.71     98.67 o
   1   0  10        2.04       33.28     22.85 o
   2   0  10     1311.60     1349.80    124.67 o
   3   0  10       14.26       25.93     14.25 o
   4   0  10      262.71      275.57     54.00 o
   5   0  10      511.24      533.44     64.14 o
   6   0  10     1080.70     1084.07     74.13 o
   7   0  10     1329.21     1201.62     74.35 o
   8   0  10      450.34      391.50     45.03 o
   9   0  10       67.62       57.60     23.07 o
  10   0  10        7.95       16.46     10.21 o
  11   0  10      584.91      675.82     85.00 o
  12   0  10        0.30       -8.08     11.90 o
  13   0  10      438.50      418.10     75.60 o
  14   0  10        4.11       24.24     14.69 o
  15   0  10      259.36      367.11     57.89 o
 -23   1  10      149.13      184.18     17.69 o
 -22   1  10      147.62      129.75     12.43 o
 -21   1  10       27.46       29.17      8.80 o
 -20   1  10      182.99      213.97     19.56 o
 -19   1  10      199.27      219.25     19.81 o
 -18   1  10       14.49       15.91      6.76 o
 -17   1  10      132.28      106.27     11.87 o
 -16   1  10      117.09       79.58     17.84 o
 -15   1  10      562.28      541.75     38.09 o
 -14   1  10       58.98       66.41     15.45 o
 -13   1  10      340.26      329.83     30.04 o
 -12   1  10      177.51      184.48     19.40 o
 -11   1  10     1580.88     1808.79    115.93 o
 -10   1  10       91.92      107.05     24.61 o
  -9   1  10     1000.02     1087.11     88.76 o
  -8   1  10      624.07      770.50     63.11 o
  -7   1  10     2289.40     2516.61    142.60 o
  -6   1  10       12.42       63.09     15.48 o
  -5   1  10     2100.88     2167.38     63.23 o
  -4   1  10     2244.64     2216.56     82.04 o
  -3   1  10      140.51      116.83     20.31 o
  -2   1  10      260.57      287.95     24.75 o
  -1   1  10      279.31      268.28     24.25 o
   0   1  10      719.58      758.21     54.95 o
   1   1  10     1156.67     1156.29     66.43 o
   2   1  10      505.06      526.17     51.48 o
   3   1  10       25.90       50.11     13.19 o
   4   1  10      672.90      678.62     54.81 o
   5   1  10       81.58       72.54     15.83 o
   6   1  10      201.07      174.84     25.42 o
   7   1  10        1.59       22.33      9.62 o
   8   1  10      148.16      124.14     19.31 o
   9   1  10       42.23       44.66     11.05 o
  10   1  10      240.84      219.62     22.91 o
  11   1  10        6.08       24.18     41.44 o
  12   1  10      421.09      459.58     40.67 o
  13   1  10       98.15       95.19     15.43 o
  14   1  10      297.16      331.78     32.72 o
  15   1  10        0.07       48.93     17.45 o
 -23   2  10      144.21      169.85     22.83 o
 -22   2  10        0.49       12.73     10.09 o
 -21   2  10       25.03       26.01     10.69 o
 -20   2  10       38.69       56.95     16.78 o
 -19   2  10        7.79       17.53      8.11 o
 -18   2  10      435.95      455.02     28.12 o
 -17   2  10       64.06       47.61     10.65 o
 -16   2  10      455.73      368.49     37.48 o
 -15   2  10      692.38      765.17     53.47 o
 -14   2  10      419.25      395.21     26.67 o
 -13   2  10      121.04      113.98     23.11 o
 -12   2  10      790.21      830.53     59.73 o
 -11   2  10      275.06      243.40     25.56 o
 -10   2  10        0.60      -20.31     19.43 o
  -9   2  10      167.81      193.08     24.13 o
  -8   2  10       56.84       84.59     18.71 o
  -7   2  10     1207.65     1220.03    101.40 o
  -6   2  10        0.16       30.36     14.95 o
  -5   2  10        2.20       29.39     13.74 o
  -4   2  10      515.53      467.94     51.65 o
  -3   2  10        0.52       -2.69     14.45 o
  -2   2  10      137.04      167.92     19.36 o
  -1   2  10       29.06       58.70     17.85 o
   0   2  10      132.64      131.47     26.48 o
   1   2  10      127.25      110.74     23.62 o
   2   2  10      106.74      101.42     18.86 o
   3   2  10      294.94      300.40     55.54 o
   4   2  10     1495.35     1461.05     65.38 o
   5   2  10      210.12      157.85     22.22 o
   6   2  10      746.62      665.18     48.53 o
   7   2  10      192.99      191.68     26.15 o
   8   2  10        0.74       12.61      6.66 o
   9   2  10       11.64       16.19     13.15 o
  10   2  10      201.06      226.32     26.63 o
  11   2  10      141.81      108.19     18.96 o
  12   2  10      108.80      134.74     17.60 o
  13   2  10      244.97      278.01     31.37 o
  14   2  10       12.96        9.19     22.92 o
 -23   3  10      274.57      252.70     34.72 o
 -22   3  10        9.43       18.94      8.18 o
 -21   3  10      217.59      159.74     16.88 o
 -20   3  10       60.86       64.27     11.04 o
 -19   3  10        8.18        9.73     10.23 o
 -18   3  10      517.41      527.19     34.34 o
 -17   3  10      184.36      158.54     17.04 o
 -16   3  10     3762.12     3954.10    128.63 o
 -15   3  10      393.54      411.56     27.24 o
 -14   3  10      646.56      325.94    201.63 o
 -13   3  10      569.30      514.99     32.59 o
 -12   3  10       40.96       57.94     16.02 o
 -11   3  10      698.47      723.07     98.64 o
 -10   3  10      196.71      181.84     23.45 o
  -9   3  10      214.07      231.26     23.81 o
  -8   3  10        9.34       -5.46     15.18 o
  -7   3  10      670.14      654.51     58.63 o
  -6   3  10       26.00       31.45     15.92 o
  -5   3  10       42.63       88.30     32.62 o
  -4   3  10     2488.89     2483.23     64.16 o
  -3   3  10      249.47      239.71     22.62 o
  -2   3  10     3326.70     3597.78    121.88 o
  -1   3  10      275.77      277.94     23.30 o
   0   3  10     1861.58     1861.94     88.46 o
   1   3  10       98.05       84.26     36.18 o
   2   3  10     1491.21     1545.58     87.87 o
   3   3  10       50.60       74.81     14.57 o
   4   3  10        0.05       25.46     10.36 o
   5   3  10     5301.46     5764.50   1976.85 o
   6   3  10       56.96       48.78     11.95 o
   7   3  10      517.71      480.86     30.66 o
   8   3  10      303.89      288.14     28.18 o
   9   3  10       13.59       16.09     20.02 o
  10   3  10      287.15      290.88     35.45 o
  11   3  10       14.11       29.33     12.86 o
  12   3  10        9.03       28.04     10.01 o
  13   3  10       13.04       48.60     17.23 o
  14   3  10      129.54      153.56     26.02 o
 -22   4  10        1.20       29.39      9.61 o
 -21   4  10       25.64       30.93     27.88 o
 -20   4  10        0.06       16.04      8.67 o
 -19   4  10      276.48      274.28     31.73 o
 -18   4  10       15.37       10.64      6.73 o
 -17   4  10       68.90       95.63     14.17 o
 -16   4  10       83.60       65.70     10.92 o
 -15   4  10      643.09      635.89     35.02 o
 -14   4  10      900.15     1023.20     35.44 o
 -13   4  10       56.82      116.46     14.77 o
 -12   4  10     1145.82     1148.31     85.58 o
 -11   4  10     1182.21     1305.96    102.64 o
 -10   4  10     1595.96     1750.89     85.95 o
  -9   4  10      551.68      604.72     51.12 o
  -8   4  10        0.21       37.06     46.03 o
  -7   4  10        0.79       20.75     12.12 o
  -6   4  10      870.93      889.34     95.43 o
  -5   4  10       48.62       66.77     16.53 o
  -4   4  10        4.47       25.68     10.34 o
  -3   4  10       83.25       72.58     18.95 o
  -2   4  10      287.98      328.13     26.57 o
  -1   4  10     1773.90     1824.80     57.44 o
   0   4  10       21.32       29.82     11.53 o
   1   4  10      479.91      479.99     29.02 o
   2   4  10      358.86      366.81     27.21 o
   3   4  10       98.23      111.79     16.72 o
   4   4  10      273.71      263.47     27.87 o
   5   4  10      511.84      504.06     46.65 o
   6   4  10      425.75      446.47     33.16 o
   7   4  10      130.67      113.12     32.80 o
   8   4  10      194.90      188.87     21.01 o
   9   4  10       87.81       99.58     18.75 o
  10   4  10        8.31       26.88      8.88 o
  11   4  10        2.58       25.50     16.24 o
  12   4  10       65.27       70.89     13.88 o
  13   4  10       45.19       30.26      8.88 o
 -21   5  10        0.00       12.23      5.85 o
 -20   5  10        4.08       40.88     11.57 o
 -19   5  10        0.67       17.96      6.72 o
 -18   5  10      145.70      112.32     13.03 o
 -17   5  10       57.13       51.67     11.61 o
 -16   5  10       28.88       48.37      9.02 o
 -15   5  10       64.55       68.37     13.05 o
 -14   5  10      139.73      162.27     14.06 o
 -13   5  10       56.42       41.64      9.80 o
 -12   5  10       42.13       49.01     13.11 o
 -11   5  10      972.01      937.50     46.27 o
 -10   5  10      386.31      352.24     24.46 o
  -9   5  10     2253.93     2305.36     77.19 o
  -8   5  10      182.56      199.89     26.15 o
  -7   5  10     7840.61     8943.80   2273.85 o
  -6   5  10      876.22      856.73     62.40 o
  -5   5  10      764.40      814.68     82.58 o
  -4   5  10      144.98      112.32     20.06 o
  -3   5  10      197.79      230.86     29.29 o
  -2   5  10        8.88       54.85     24.10 o
  -1   5  10      267.34      257.77     36.19 o
   0   5  10      147.33      174.85     23.74 o
   1   5  10      818.60      757.40     51.20 o
   2   5  10      683.30      702.95     41.37 o
   3   5  10      476.50      457.67     27.88 o
   4   5  10        7.39       35.07     10.40 o
   5   5  10       10.89        4.07      9.37 o
   6   5  10      156.36      161.34     20.75 o
   7   5  10       54.85       39.79      7.38 o
   8   5  10       17.60       26.19      9.95 o
   9   5  10      112.68      101.12     16.85 o
  10   5  10        5.38       15.70      5.84 o
  11   5  10       17.05       27.82     10.43 o
  12   5  10       23.60       38.84     11.77 o
  13   5  10       61.27       84.22     39.27 o
 -20   6  10        0.00       14.30      8.77 o
 -19   6  10       30.75       14.00     20.53 o
 -18   6  10       18.22       16.04      5.91 o
 -17   6  10      529.18      520.30     41.65 o
 -16   6  10       35.35       50.20     21.05 o
 -15   6  10      493.58      480.89     34.56 o
 -14   6  10       36.85       35.15      7.79 o
 -13   6  10      112.22       78.16     16.33 o
 -12   6  10       45.04       42.07     10.43 o
 -11   6  10      345.52      308.40     23.01 o
 -10   6  10      702.87      727.81     38.89 o
  -9   6  10       37.42       29.39     16.29 o
  -8   6  10      891.88     1025.78     66.61 o
  -7   6  10      757.73      763.76     51.61 o
  -6   6  10     1037.23     1109.04     70.93 o
  -5   6  10        3.62        1.60      6.69 o
  -4   6  10      308.19      298.29     47.22 o
  -3   6  10     4755.22     5078.71    100.91 o
  -2   6  10     1203.49     1197.88     95.87 o
  -1   6  10      183.62      204.94     23.27 o
   0   6  10      116.26      103.88     17.25 o
   1   6  10       14.37       18.57      8.04 o
   2   6  10       53.46       68.58     15.53 o
   3   6  10       45.71       21.77     12.49 o
   4   6  10      210.96      179.66     28.24 o
   5   6  10        8.62       17.66      6.90 o
   6   6  10      166.59      164.91     17.40 o
   7   6  10        2.82       15.84     20.53 o
   8   6  10       65.81       58.37     12.77 o
   9   6  10       42.48        9.36     18.88 o
  10   6  10        7.10       13.27      7.27 o
  11   6  10       55.43       61.71     13.68 o
  12   6  10       26.24       14.87      8.38 o
 -19   7  10      363.76      377.96     38.26 o
 -18   7  10        0.21       17.21      6.92 o
 -17   7  10       81.20       97.60     10.83 o
 -16   7  10       18.67       24.28     10.34 o
 -15   7  10       28.24       38.41      8.17 o
 -14   7  10      551.60      468.77     31.37 o
 -13   7  10      452.11      380.77     42.82 o
 -12   7  10       27.31       30.03      7.98 o
 -11   7  10      419.79      456.93     32.27 o
 -10   7  10       13.92       19.39      7.55 o
  -9   7  10      681.68      735.13     45.17 o
  -8   7  10       18.64        9.13      5.65 o
  -7   7  10      321.41      281.54     26.54 o
  -6   7  10       42.39       29.13      7.93 o
  -5   7  10       10.55       21.28      8.08 o
  -4   7  10      166.86      151.57     19.23 o
  -3   7  10      105.10      131.76     34.64 o
  -2   7  10      266.72      254.77     24.44 o
  -1   7  10      105.49       73.14     16.36 o
   0   7  10      231.13      249.08     20.56 o
   1   7  10      174.19      164.83     23.49 o
   2   7  10       15.78       34.65     10.22 o
   3   7  10      293.24      270.71     32.40 o
   4   7  10       13.41       26.33      7.72 o
   5   7  10      158.60      154.78     20.63 o
   6   7  10        1.37       11.11     16.24 o
   7   7  10      611.49      540.34     68.10 o
   8   7  10      135.79      133.86     24.43 o
   9   7  10       60.03       55.92     11.50 o
  10   7  10        3.76       13.86      6.91 o
  11   7  10       37.30       21.59      6.52 o
 -18   8  10      141.51      155.35     20.18 o
 -17   8  10        6.85       24.24      6.65 o
 -16   8  10       11.82       27.74      8.48 o
 -15   8  10       91.82       73.66     10.34 o
 -14   8  10       19.69       16.21     10.20 o
 -13   8  10        9.52       10.34     18.41 o
 -12   8  10       56.72       45.09      8.91 o
 -11   8  10       98.37       62.91      9.50 o
 -10   8  10       15.90       32.58     12.65 o
  -9   8  10       18.26       36.34     12.84 o
  -8   8  10       33.89       49.36     16.89 o
  -7   8  10        3.34       16.73      8.37 o
  -6   8  10      381.07      353.74     30.05 o
  -5   8  10      100.52       64.57     12.83 o
  -4   8  10       14.95       19.06      5.77 o
  -3   8  10       46.29       43.86     10.35 o
  -2   8  10       24.95       22.08      6.84 o
  -1   8  10       13.53       26.18      7.82 o
   0   8  10        9.85       10.42      4.74 o
   1   8  10       17.05       16.18      5.58 o
   2   8  10      232.27      214.66     33.50 o
   3   8  10       46.87       63.25     20.90 o
   4   8  10        0.02       12.64      6.48 o
   5   8  10        0.90        3.00      7.90 o
   6   8  10       21.67       15.71     10.32 o
   7   8  10       16.58       21.45      8.06 o
   8   8  10       42.71       46.67     10.58 o
   9   8  10        0.20       25.56      8.46 o
  10   8  10        0.16        9.77      6.25 o
 -16   9  10      157.55      172.12     18.15 o
 -15   9  10        8.40       50.60     12.09 o
 -14   9  10        0.57       32.20     18.66 o
 -13   9  10       19.84        4.59     15.98 o
 -12   9  10        7.74       12.05      7.27 o
 -11   9  10      199.65      167.85     20.31 o
 -10   9  10       16.86       15.81      5.89 o
  -9   9  10      823.84      820.56     54.99 o
  -8   9  10       16.66        7.32     11.92 o
  -7   9  10     1047.39     1072.45     44.82 o
  -6   9  10        1.65       21.96     10.16 o
  -5   9  10       40.50       23.00      8.15 o
  -4   9  10        4.34        6.62      4.43 o
  -3   9  10       54.62       76.15     12.17 o
  -2   9  10      177.12      159.02     24.09 o
  -1   9  10       63.46       56.92     13.08 o
   0   9  10      345.71      335.09     30.82 o
   1   9  10        0.19       16.46     12.56 o
   2   9  10       23.99       19.65      5.85 o
   3   9  10        9.58        4.43      3.97 o
   4   9  10        2.32       12.72      6.98 o
   5   9  10       24.14       21.71      7.48 o
   6   9  10        1.06        6.59     15.65 o
   7   9  10       69.36       69.12     34.90 o
   8   9  10       65.54       86.47     16.90 o
 -14  10  10       31.81       20.51      8.78 o
 -13  10  10      187.04      159.83     20.48 o
 -12  10  10       71.04       91.18     16.84 o
 -11  10  10       86.55       72.35     13.66 o
 -10  10  10      206.98      195.39     32.68 o
  -9  10  10       32.80       23.35      6.70 o
  -8  10  10      544.47      522.74     42.02 o
  -7  10  10        2.00        1.41      4.73 o
  -6  10  10      174.69      150.42     23.18 o
  -5  10  10        0.21       16.97     10.91 o
  -4  10  10        0.64        6.27     14.88 o
  -3  10  10       43.04       26.50      9.62 o
  -2  10  10       24.83       16.86      4.68 o
  -1  10  10      364.35      314.60     29.15 o
   0  10  10       17.77       11.25      3.61 o
   1  10  10      196.97      168.67     17.08 o
   2  10  10        0.08        3.00      2.91 o
   3  10  10       84.74       96.11     14.41 o
   4  10  10       17.37        8.14      6.47 o
   5  10  10       20.75       25.32      7.20 o
   6  10  10       28.52       44.99     10.09 o
 -11  11  10        5.85       24.29      6.98 o
 -10  11  10        0.42       12.13      6.89 o
  -9  11  10       39.01       30.99      9.13 o
  -8  11  10       78.96       73.05     12.98 o
  -7  11  10      144.11      157.32     20.13 o
  -6  11  10      139.09      148.22     22.81 o
  -5  11  10      186.53      215.82     22.48 o
  -4  11  10        2.62       11.68     11.17 o
  -3  11  10       58.52       44.72      9.60 o
  -2  11  10       34.40       23.13      5.87 o
  -1  11  10        3.31        9.99      7.42 o
   0  11  10       16.21       23.58      9.48 o
   1  11  10        3.60       -2.78      4.55 o
   2  11  10       87.86       84.00     16.68 o
 -23   1  11        9.88       33.92      9.90 o
 -22   1  11       44.14       61.45     16.28 o
 -21   1  11       87.19       98.51     17.93 o
 -20   1  11      298.18      344.31     33.82 o
 -19   1  11      216.30      195.31     21.22 o
 -18   1  11      244.19      236.06     23.65 o
 -17   1  11       79.07       61.02     15.60 o
 -16   1  11      161.98      178.19     47.20 o
 -15   1  11      366.55      395.50     34.31 o
 -14   1  11      325.54      334.26     80.70 o
 -13   1  11     2739.83     2704.73     74.55 o
 -12   1  11        8.23       50.78     13.38 o
 -11   1  11       24.30       23.54     13.15 o
 -10   1  11      264.93      266.73     36.51 o
  -9   1  11      760.94      709.24     65.05 o
  -8   1  11     1041.37     1139.07     88.15 o
  -7   1  11       31.20       30.00     11.19 o
  -6   1  11      123.21      202.53     46.76 o
  -5   1  11      666.60      587.39     50.66 o
  -4   1  11      617.42      647.88     53.07 o
  -3   1  11       81.83       70.43     23.11 o
  -2   1  11      319.42      306.12     45.73 o
  -1   1  11     2581.13     2552.57     80.53 o
   0   1  11      946.49      944.64     91.33 o
   1   1  11     2530.57     2395.54     82.76 o
   2   1  11       14.38       17.74     10.83 o
   3   1  11       11.21       40.77     12.58 o
   4   1  11      567.82      547.15     44.96 o
   5   1  11       28.20       15.36      7.91 o
   6   1  11      212.43      204.29     25.16 o
   7   1  11       34.46       29.98     13.59 o
   8   1  11      896.87     1024.25     28.83 o
   9   1  11        0.21        7.94     11.77 o
  10   1  11      190.23      230.04     32.15 o
  11   1  11       56.41       27.96     10.30 o
  12   1  11      197.52      250.03     22.36 o
  13   1  11        2.70       17.11     12.97 o
 -23   2  11       98.98      107.16     10.35 o
 -22   2  11       17.73       25.53      7.73 o
 -21   2  11      625.67      657.96     55.64 o
 -20   2  11       14.80       22.34      9.76 o
 -19   2  11       79.06      102.25     18.45 o
 -18   2  11      137.97      168.26     16.25 o
 -17   2  11       16.37       32.56     11.55 o
 -16   2  11       50.13       60.79     12.40 o
 -15   2  11      469.06      435.53     49.49 o
 -14   2  11     1048.68     1025.68     80.56 o
 -13   2  11       60.66       37.79     26.59 o
 -12   2  11     1860.51     1906.54    128.76 o
 -11   2  11        0.56       -3.24     24.06 o
 -10   2  11      606.95      609.79     49.50 o
  -9   2  11      511.25      613.13     50.91 o
  -8   2  11      482.68      580.77     53.57 o
  -7   2  11     3505.54     3536.78     94.66 o
  -6   2  11       64.73       70.79     14.21 o
  -5   2  11     3005.29     2905.69    101.49 o
  -4   2  11       42.79       44.89     13.52 o
  -3   2  11       91.84       71.98     14.81 o
  -2   2  11       18.30       16.18      9.22 o
  -1   2  11      386.03      449.12     39.98 o
   0   2  11     1172.81     1091.75     89.56 o
   1   2  11       48.01       44.54     12.92 o
   2   2  11      240.10      260.20     33.04 o
   3   2  11        1.24        4.06     12.34 o
   4   2  11       21.21       13.52     20.72 o
   5   2  11       17.01       18.82     10.69 o
   6   2  11      278.53      257.19     22.94 o
   7   2  11       27.04       34.90     13.30 o
   8   2  11       76.93       53.22     21.20 o
   9   2  11      102.57       74.89     14.34 o
  10   2  11       30.51       44.94     17.93 o
  11   2  11       23.22       30.56     18.99 o
  12   2  11       52.33       67.16     22.66 o
  13   2  11       86.93       52.54     12.38 o
 -22   3  11      295.67      301.25     28.25 o
 -21   3  11        1.80       19.64     13.72 o
 -20   3  11        4.11       12.65     14.30 o
 -19   3  11       34.14       40.49     12.59 o
 -18   3  11      101.41      159.29     22.19 o
 -17   3  11      312.06      254.20     24.62 o
 -16   3  11      373.78      424.12     30.51 o
 -15   3  11      182.96      148.15     18.78 o
 -14   3  11      102.11      137.31     52.97 o
 -13   3  11       55.10       46.24     13.43 o
 -12   3  11     1821.94     1903.90    100.47 o
 -11   3  11      630.64      687.62     80.17 o
 -10   3  11        1.81       58.19     15.42 o
  -9   3  11       74.30       67.17     21.31 o
  -8   3  11      475.05      489.05     49.50 o
  -7   3  11      670.38      773.19     65.42 o
  -6   3  11     1028.48     1174.94     97.28 o
  -5   3  11       61.32      138.95     57.23 o
  -4   3  11       13.85       -3.37     11.58 o
  -3   3  11      122.76      112.08     23.51 o
  -2   3  11        1.71       14.71     15.83 o
  -1   3  11      163.02      175.32     16.90 o
   0   3  11        0.04       42.84     11.19 o
   1   3  11        1.59       29.71     20.28 o
   2   3  11       38.41       58.10     20.28 o
   3   3  11       91.43      118.80     30.64 o
   4   3  11       31.47       49.76     11.85 o
   5   3  11      273.64      261.22     27.82 o
   6   3  11        0.77        5.89     15.57 o
   7   3  11      476.41      508.28     33.90 o
   8   3  11        4.62       27.86      9.09 o
   9   3  11        2.12       25.18      9.38 o
  10   3  11        0.17       13.35     13.00 o
  11   3  11        0.33        8.56     13.77 o
  12   3  11       13.69       15.40     10.54 o
  13   3  11        9.32       22.07      8.06 o
 -22   4  11        0.07       33.73     14.00 o
 -21   4  11      234.64      236.55     19.18 o
 -20   4  11      584.38      670.94     58.95 o
 -19   4  11      206.47      204.99     30.11 o
 -18   4  11      378.37      338.27     27.37 o
 -17   4  11      111.65       86.81     22.03 o
 -16   4  11      102.74      125.02     14.51 o
 -15   4  11      114.67      102.33     14.47 o
 -14   4  11     1438.47     1486.35     87.72 o
 -13   4  11      212.95      200.48     39.52 o
 -12   4  11     1954.64     2054.04     65.82 o
 -11   4  11       12.66        7.34     21.89 o
 -10   4  11      710.17      871.47     86.29 o
  -9   4  11      846.38      887.12     73.78 o
  -8   4  11     1639.79     1606.84    217.31 o
  -7   4  11      499.83      533.40     42.43 o
  -6   4  11      837.60      962.68     64.88 o
  -5   4  11      529.36      534.48     40.94 o
  -4   4  11      158.30      150.44     23.89 o
  -3   4  11       61.85       53.88     11.12 o
  -2   4  11      167.00      190.45     27.60 o
  -1   4  11      509.63      455.01     42.90 o
   0   4  11     1689.67     1743.31    135.10 o
   1   4  11     1803.92     1855.81    108.55 o
   2   4  11      270.64      250.90     29.25 o
   3   4  11      674.43      643.12     57.63 o
   4   4  11      217.09      224.80     28.11 o
   5   4  11       93.86      100.49     14.90 o
   6   4  11        1.38       19.99      8.89 o
   7   4  11      169.73      182.74     21.22 o
   8   4  11       17.88       22.60     11.13 o
   9   4  11      659.22      701.50     66.77 o
  10   4  11       12.98       22.94      8.44 o
  11   4  11        0.32       17.60      7.32 o
  12   4  11       66.62       60.57     17.24 o
 -21   5  11       70.34       82.03     15.31 o
 -20   5  11      299.95      298.26     34.85 o
 -19   5  11       18.59       35.04     13.10 o
 -18   5  11      230.54      247.61     37.05 o
 -17   5  11      284.65      262.35     26.82 o
 -16   5  11       19.37        9.53     15.10 o
 -15   5  11     1695.03     1764.79     51.95 o
 -14   5  11        0.54       10.18     12.34 o
 -13   5  11     2048.75     2101.59     55.21 o
 -12   5  11      631.98      666.90     43.40 o
 -11   5  11      366.74      262.12     35.96 o
 -10   5  11      292.76      281.66     25.72 o
  -9   5  11       63.81       46.55     13.55 o
  -8   5  11     2015.99     2137.72    105.06 o
  -7   5  11     1274.45     1299.30     61.82 o
  -6   5  11       16.56       34.91     31.77 o
  -5   5  11       79.04       88.23     26.01 o
  -4   5  11      422.40      444.91     34.08 o
  -3   5  11        0.80       31.00     12.97 o
  -2   5  11      334.83      374.38     43.97 o
  -1   5  11      616.85      640.67     60.64 o
   0   5  11     1027.70      945.04     49.39 o
   1   5  11     1298.05     1299.93     51.64 o
   2   5  11      495.08      465.34     37.20 o
   3   5  11       13.52       13.39     18.73 o
   4   5  11      172.25      186.40     20.43 o
   5   5  11       12.36       26.71      7.36 o
   6   5  11       70.29       71.18     18.26 o
   7   5  11       28.51       31.67     11.30 o
   8   5  11      396.12      455.76     27.88 o
   9   5  11       15.91       18.11      8.21 o
  10   5  11       75.36      107.94     20.07 o
  11   5  11       77.01       46.20     13.14 o
  12   5  11        0.00       13.38     12.27 o
 -20   6  11       27.43       23.72      6.83 o
 -19   6  11      163.98      145.85     20.09 o
 -18   6  11       44.84       36.69      8.72 o
 -17   6  11      215.16      233.36     21.26 o
 -16   6  11      325.86      356.00     21.63 o
 -15   6  11      202.51      212.54     25.02 o
 -14   6  11      577.37      584.79     46.33 o
 -13   6  11       23.11       23.22     10.14 o
 -12   6  11      118.63      103.47     60.50 o
 -11   6  11      908.79      947.97     60.76 o
 -10   6  11        0.65        3.76     12.42 o
  -9   6  11      906.51     1035.12     76.31 o
  -8   6  11       88.84       82.92     17.06 o
  -7   6  11     1120.39     1078.29     75.24 o
  -6   6  11       88.71       82.74     12.83 o
  -5   6  11       59.16       65.90     12.86 o
  -4   6  11       54.95       92.14     17.41 o
  -3   6  11     1161.35     1347.56     53.70 o
  -2   6  11       56.68       63.24     18.04 o
  -1   6  11       97.23      114.87     16.65 o
   0   6  11      188.22      165.46     21.90 o
   1   6  11      248.98      209.09     32.28 o
   2   6  11        8.04       16.68      7.48 o
   3   6  11       88.54       83.35     15.17 o
   4   6  11      241.17      236.52     27.40 o
   5   6  11      425.61      417.11     60.24 o
   6   6  11       39.84       30.32      9.92 o
   7   6  11       20.07       28.80     16.68 o
   8   6  11        1.07       21.79      6.16 o
   9   6  11       18.05       49.71     12.39 o
  10   6  11       26.99       20.84      8.12 o
  11   6  11       13.55       26.48      9.63 o
 -19   7  11       15.25       32.47      7.82 o
 -18   7  11       15.05       24.55      7.72 o
 -17   7  11       25.26       31.62      7.12 o
 -16   7  11       94.31       95.67     18.27 o
 -15   7  11      269.66      314.69     22.12 o
 -14   7  11      123.71      140.61     23.12 o
 -13   7  11      185.09      140.59     19.62 o
 -12   7  11       18.53       28.27     10.37 o
 -11   7  11      115.81      129.39     14.17 o
 -10   7  11      108.89      117.11     16.70 o
  -9   7  11        0.60       22.79     15.91 o
  -8   7  11       67.21       73.46     15.68 o
  -7   7  11       13.54       23.08      7.58 o
  -6   7  11     1024.32     1120.96     57.20 o
  -5   7  11      186.42      214.15     28.07 o
  -4   7  11     2491.05     2707.81     61.16 o
  -3   7  11        0.63       17.59     15.54 o
  -2   7  11      164.86      192.52     20.45 o
  -1   7  11       15.25       45.89     11.57 o
   0   7  11        5.94       13.19     15.54 o
   1   7  11       43.32       27.73      7.04 o
   2   7  11      413.11      387.48     38.03 o
   3   7  11       24.76       37.01      7.71 o
   4   7  11      350.45      329.19     32.54 o
   5   7  11       21.13        3.19      6.12 o
   6   7  11       35.51       54.53     18.22 o
   7   7  11        9.25       14.55      8.60 o
   8   7  11      225.17      242.17     54.62 o
   9   7  11        2.26       17.08      7.28 o
  10   7  11      163.85      197.47     20.28 o
 -17   8  11        9.39       17.08      5.53 o
 -16   8  11       30.69       19.04      7.14 o
 -15   8  11      234.42      242.12     31.13 o
 -14   8  11        1.02       26.15     15.55 o
 -13   8  11      128.26      114.45     19.17 o
 -12   8  11        0.05        7.82     10.01 o
 -11   8  11       39.05       23.56      8.73 o
 -10   8  11       24.54       17.23     15.78 o
  -9   8  11      540.91      487.16     43.35 o
  -8   8  11      364.30      320.45     34.64 o
  -7   8  11      983.13     1076.81     61.36 o
  -6   8  11        0.61       26.48      9.40 o
  -5   8  11      552.81      609.96     28.52 o
  -4   8  11       65.47       52.18      9.87 o
  -3   8  11      233.57      189.89     24.72 o
  -2   8  11        2.24       12.83      5.90 o
  -1   8  11        1.12       12.89      5.96 o
   0   8  11      406.31      382.08     27.09 o
   1   8  11      245.00      269.53     28.84 o
   2   8  11      385.59      327.45     32.15 o
   3   8  11      103.26      101.49     23.73 o
   4   8  11       38.44       26.41     18.33 o
   5   8  11       20.39       21.95     11.39 o
   6   8  11       25.24       11.27      7.62 o
   7   8  11        4.76       10.60      6.21 o
   8   8  11      121.67      120.59     24.53 o
 -16   9  11       23.02       39.99     10.68 o
 -15   9  11        1.50       13.14     23.55 o
 -14   9  11       42.48       86.64     17.89 o
 -13   9  11       55.43       35.89     13.01 o
 -12   9  11       39.28       46.14     14.65 o
 -11   9  11      526.39      515.00     35.79 o
 -10   9  11       67.34       40.08      7.61 o
  -9   9  11       62.40       54.44     11.75 o
  -8   9  11      389.85      384.25     24.45 o
  -7   9  11      132.73      109.26     20.09 o
  -6   9  11      406.19      370.39     36.41 o
  -5   9  11      119.89       99.59     17.38 o
  -4   9  11      115.93      104.32     27.33 o
  -3   9  11        9.85       22.08      8.47 o
  -2   9  11        1.76        2.51     12.86 o
  -1   9  11       24.53       25.79      7.50 o
   0   9  11       84.56       76.24     13.44 o
   1   9  11       72.83       75.98     14.00 o
   2   9  11      177.35      151.79     20.73 o
   3   9  11        1.46       10.00      5.47 o
   4   9  11      153.08      114.97     24.32 o
   5   9  11       30.39       30.15     13.48 o
   6   9  11        3.74        5.14      7.97 o
 -13  10  11       40.92       32.76     11.77 o
 -12  10  11      348.10      463.14     67.50 o
 -11  10  11       75.58       74.84     13.58 o
 -10  10  11      176.14      166.15     19.74 o
  -9  10  11       22.94       21.73     12.79 o
  -8  10  11        1.07       17.09     18.44 o
  -7  10  11        2.53       10.70      8.38 o
  -6  10  11       47.86       46.77     15.65 o
  -5  10  11       59.25       54.19     11.74 o
  -4  10  11       36.20       39.12     26.63 o
  -3  10  11        0.21       12.88      5.48 o
  -2  10  11        7.59        6.79      5.22 o
  -1  10  11        0.86       15.26      4.75 o
   0  10  11      232.29      226.87     26.44 o
   1  10  11        3.16       18.15      6.48 o
   2  10  11      271.18      215.10     24.43 o
   3  10  11       59.04       89.48     21.38 o
   4  10  11      111.32      128.93     26.59 o
  -9  11  11       23.31       37.91      7.63 o
  -8  11  11       38.94       22.31     10.62 o
  -7  11  11        1.23       14.19      7.67 o
  -6  11  11      111.02       89.11     28.58 o
  -5  11  11       22.91       11.68      9.92 o
  -4  11  11       16.41       18.88      7.13 o
  -3  11  11       83.04       47.22     11.94 o
  -2  11  11       41.11       37.71      8.63 o
  -1  11  11       12.87       -0.88      5.00 o
   0  11  11      369.82      294.60     54.66 o
 -22   0  12       73.18       79.23     27.40 o
 -21   0  12       51.47       41.89     12.36 o
 -20   0  12       64.29       59.51     16.75 o
 -19   0  12      418.68      483.63     60.39 o
 -18   0  12      758.32      850.52     90.73 o
 -17   0  12      979.59     1086.94    104.54 o
 -16   0  12       27.08       67.15     23.07 o
 -15   0  12       63.08       46.36     28.80 o
 -14   0  12      119.68       89.04     34.16 o
 -13   0  12      108.27      101.90     17.56 o
 -12   0  12     5324.48     5621.73   2727.96 o
 -11   0  12      590.52      549.16     69.57 o
 -10   0  12       21.77       44.01     22.70 o
  -9   0  12      899.83      975.86     96.83 o
  -8   0  12      135.86      133.86     30.78 o
  -7   0  12        2.41      -24.24     27.70 o
  -6   0  12     1871.85     2097.76    186.90 o
  -5   0  12     1479.78     1474.25     97.12 o
  -4   0  12     3805.94     3623.22    165.81 o
  -3   0  12       81.86       49.52     22.33 o
  -2   0  12     6593.26     6996.80   2515.64 o
  -1   0  12      638.05      720.41     62.45 o
   0   0  12        0.07       47.90     15.35 o
   1   0  12       23.85       17.85     35.34 o
   2   0  12       10.28      -10.65     19.47 o
   3   0  12      490.55      469.67     61.20 o
   4   0  12        6.42       29.97     19.98 o
   5   0  12      913.96      808.79     86.25 o
   6   0  12       21.56       38.28     17.56 o
   7   0  12      999.88      869.55     85.00 o
   8   0  12       65.54       59.88     22.70 o
   9   0  12        1.83        0.37      7.93 o
  10   0  12       36.52       19.47     13.15 o
  11   0  12       15.46       25.57     11.61 o
  12   0  12       41.30       66.27     23.22 o
 -22   1  12        2.41       10.65     13.42 o
 -21   1  12       30.40       35.60     11.75 o
 -20   1  12       63.43       56.39     13.29 o
 -19   1  12      182.14      183.06     28.12 o
 -18   1  12      100.18      101.15     43.90 o
 -17   1  12      216.11      227.66     30.09 o
 -16   1  12      361.48      429.70     46.65 o
 -15   1  12      414.44      369.96     33.58 o
 -14   1  12       17.96       41.38     12.51 o
 -13   1  12      916.07      880.27     70.18 o
 -12   1  12       14.84       39.75     18.40 o
 -11   1  12      673.33      674.42     59.35 o
 -10   1  12        5.99       27.72     14.33 o
  -9   1  12        4.65       35.78     20.86 o
  -8   1  12      115.85      160.77     49.59 o
  -7   1  12      669.50      812.73    133.75 o
  -6   1  12       98.65       62.71     22.52 o
  -5   1  12     2681.63     2656.98     85.48 o
  -4   1  12      694.24      664.44     60.34 o
  -3   1  12      444.33      478.56     77.14 o
  -2   1  12      245.99      315.80     33.33 o
  -1   1  12     1337.92     1327.09     86.97 o
   0   1  12      151.84      142.27     21.27 o
   1   1  12       23.76       32.29     21.16 o
   2   1  12      445.34      510.89     40.55 o
   3   1  12      275.75      322.21     26.65 o
   4   1  12      932.81     1026.59     53.32 o
   5   1  12     1078.14     1095.18     51.24 o
   6   1  12      255.89      264.76     25.29 o
   7   1  12       43.23       42.63     13.37 o
   8   1  12      229.28      218.41     30.15 o
   9   1  12       12.65        6.22     25.16 o
  10   1  12        9.56       19.96      8.27 o
  11   1  12        6.97        0.26      7.32 o
  12   1  12       12.82       25.55     10.19 o
 -22   2  12       21.24        5.45     19.26 o
 -21   2  12      665.34      694.69     44.22 o
 -20   2  12       28.96       13.53      9.80 o
 -19   2  12        0.10        1.23     16.00 o
 -18   2  12      126.54      156.07     24.31 o
 -17   2  12       96.07      129.74     57.49 o
 -16   2  12        7.47        8.24     14.03 o
 -15   2  12     2124.39     1971.29     83.64 o
 -14   2  12      413.01      455.41     41.49 o
 -13   2  12      438.04      436.64     47.94 o
 -12   2  12      381.94      333.41     70.49 o
 -11   2  12      837.14      881.45     75.99 o
 -10   2  12      109.03       94.76     19.00 o
  -9   2  12      858.97      939.84     71.64 o
  -8   2  12     1046.52     1028.33     75.20 o
  -7   2  12     1473.04     1572.29    106.73 o
  -6   2  12      258.62      262.98     33.74 o
  -5   2  12       87.52      144.79     23.08 o
  -4   2  12       60.95       62.63     17.37 o
  -3   2  12       72.04       79.67     20.96 o
  -2   2  12      398.62      495.67     40.92 o
  -1   2  12      135.99      139.90     21.19 o
   0   2  12       40.03       57.95     12.08 o
   1   2  12        3.68        1.66     27.51 o
   2   2  12      231.70      266.73     30.61 o
   3   2  12      750.64      759.47     60.77 o
   4   2  12      235.80      218.22     31.46 o
   5   2  12       12.13       28.90      8.71 o
   6   2  12      301.75      289.54     35.05 o
   7   2  12       33.71       24.38     10.92 o
   8   2  12      171.56      163.77     25.48 o
   9   2  12        7.71       20.51     11.09 o
  10   2  12       51.67       44.20     10.06 o
  11   2  12       34.61       45.48     15.42 o
  12   2  12      377.83      458.34     35.12 o
 -22   3  12       22.50       32.51     11.25 o
 -21   3  12       29.28       35.33      9.57 o
 -20   3  12     1263.13     1268.89    162.91 o
 -19   3  12      707.20      740.16     50.49 o
 -18   3  12      164.76      179.56     24.52 o
 -17   3  12       75.88       75.92     23.90 o
 -16   3  12      430.01      473.03     34.37 o
 -15   3  12       98.49       81.02     18.24 o
 -14   3  12      311.83      341.56     31.85 o
 -13   3  12      175.92      166.04     30.05 o
 -12   3  12       54.39       81.43     14.27 o
 -11   3  12       35.87       68.49     12.97 o
 -10   3  12      144.40      145.00     22.41 o
  -9   3  12       23.53       23.52     18.29 o
  -8   3  12     2657.83     2632.52    158.91 o
  -7   3  12      764.10      781.63     71.67 o
  -6   3  12     1260.54     1368.24    102.50 o
  -5   3  12        0.22      -10.09     12.09 o
  -4   3  12     1453.06     1395.30     60.02 o
  -3   3  12      458.39      513.44     47.48 o
  -2   3  12       51.03       40.71     12.02 o
  -1   3  12      268.47      310.38     23.06 o
   0   3  12      818.34      806.76     62.48 o
   1   3  12       75.14       87.37     21.08 o
   2   3  12      164.95      158.48     24.36 o
   3   3  12      218.62      198.95     24.45 o
   4   3  12     1531.01     1531.23     70.52 o
   5   3  12      496.83      524.44     58.84 o
   6   3  12       17.13       10.43      8.30 o
   7   3  12       53.48       43.31     14.92 o
   8   3  12      107.75      124.26     21.82 o
   9   3  12      242.15      268.18     29.63 o
  10   3  12       46.67       45.54     12.21 o
  11   3  12      231.78      214.69     24.41 o
 -21   4  12      399.43      377.24     32.86 o
 -20   4  12      309.88      354.02     28.98 o
 -19   4  12        3.01       45.35     16.70 o
 -18   4  12       70.17       64.07     15.61 o
 -17   4  12        9.89       50.84     17.85 o
 -16   4  12      108.31      110.47     24.98 o
 -15   4  12      269.37      271.86     34.42 o
 -14   4  12        0.08       25.54      8.93 o
 -13   4  12      160.59      203.96     35.70 o
 -12   4  12      669.08      623.39     60.32 o
 -11   4  12      763.11      780.90    108.88 o
 -10   4  12        0.00      -18.37     14.40 o
  -9   4  12       32.08       28.93     11.37 o
  -8   4  12     1808.19     1754.41    192.56 o
  -7   4  12       13.26       40.94     24.83 o
  -6   4  12     1005.53     1121.51     47.99 o
  -5   4  12      811.63      738.04     53.47 o
  -4   4  12      211.70      249.27     45.95 o
  -3   4  12      406.64      446.21     44.45 o
  -2   4  12      633.17      650.31     59.02 o
  -1   4  12       70.40       61.65     15.58 o
   0   4  12      122.14      149.99     18.85 o
   1   4  12      393.37      387.83     32.27 o
   2   4  12      403.24      415.86     42.73 o
   3   4  12       62.25       45.35     16.82 o
   4   4  12        2.77       20.47      9.74 o
   5   4  12       28.73        5.30      5.59 o
   6   4  12       87.51       85.64     19.84 o
   7   4  12       45.15       40.39     14.01 o
   8   4  12      102.61       86.99     14.35 o
   9   4  12       28.46       55.59     22.44 o
  10   4  12       75.18       89.03     50.36 o
  11   4  12        4.18       13.77     10.45 o
 -20   5  12      275.74      279.83     25.39 o
 -19   5  12      170.57      201.79     17.62 o
 -18   5  12      103.44       96.15     16.31 o
 -17   5  12        9.10       28.97     18.15 o
 -16   5  12       10.69       22.87      9.71 o
 -15   5  12       42.78       45.66     22.04 o
 -14   5  12       15.71       21.39     13.23 o
 -13   5  12      551.97      536.93     54.43 o
 -12   5  12      158.98      143.86     20.12 o
 -11   5  12       72.41       85.50     26.34 o
 -10   5  12      281.72      275.26     26.57 o
  -9   5  12        0.20        7.36     11.29 o
  -8   5  12     1594.76     1590.26    106.38 o
  -7   5  12      265.33      235.37     29.90 o
  -6   5  12      424.47      412.78     32.94 o
  -5   5  12        4.51       19.55      8.34 o
  -4   5  12      533.36      592.73     49.52 o
  -3   5  12      245.60      267.57     27.63 o
  -2   5  12      173.04      175.34     23.74 o
  -1   5  12       37.37       14.19      8.78 o
   0   5  12       13.96        3.61      9.59 o
   1   5  12      287.34      281.15     41.51 o
   2   5  12       37.61       46.11     16.27 o
   3   5  12       33.89       38.42     11.86 o
   4   5  12       81.83       81.08     15.65 o
   5   5  12       21.59       37.29     12.33 o
   6   5  12      101.60       99.98     18.74 o
   7   5  12       26.69       41.81     12.26 o
   8   5  12      125.71      121.16     16.69 o
   9   5  12       83.67      132.58     20.10 o
  10   5  12        2.69       26.52     14.07 o
 -19   6  12       75.99       90.13     17.34 o
 -18   6  12      394.72      392.62     47.92 o
 -17   6  12        0.44        4.50      9.95 o
 -16   6  12       13.74       34.75     16.68 o
 -15   6  12       31.36       33.94     33.06 o
 -14   6  12      187.24      160.57     26.68 o
 -13   6  12      449.17      497.09     37.10 o
 -12   6  12      104.52      107.89     18.78 o
 -11   6  12      443.96      468.46     39.75 o
 -10   6  12       79.18       81.68     16.38 o
  -9   6  12      309.98      330.31     28.67 o
  -8   6  12      104.33       95.69     20.09 o
  -7   6  12      209.83      235.09     46.43 o
  -6   6  12      988.75      988.17     60.70 o
  -5   6  12       44.49       20.54      9.28 o
  -4   6  12     2790.45     2785.07    313.53 o
  -3   6  12      546.47      555.85     77.84 o
  -2   6  12      273.98      320.42     24.06 o
  -1   6  12       30.84       48.23     19.65 o
   0   6  12       69.12       82.97     14.15 o
   1   6  12        8.61        7.13      7.43 o
   2   6  12       13.01       33.95      7.70 o
   3   6  12      366.42      377.95     38.29 o
   4   6  12       28.17       48.87     15.65 o
   5   6  12      619.61      626.25     48.99 o
   6   6  12        0.00       21.66      8.67 o
   7   6  12       61.66       69.43     13.03 o
   8   6  12       51.38       60.59     14.45 o
   9   6  12        0.16       16.20      9.08 o
 -18   7  12      120.13      108.15     17.79 o
 -17   7  12       32.26       81.70     21.82 o
 -16   7  12       58.33       64.34     14.97 o
 -15   7  12        5.73        4.71      6.65 o
 -14   7  12        2.18       12.18     14.69 o
 -13   7  12       23.51        8.92      9.05 o
 -12   7  12       73.62      113.97     22.34 o
 -11   7  12       61.03       45.24     16.27 o
 -10   7  12      113.96      140.12     17.86 o
  -9   7  12       24.26       49.98     13.89 o
  -8   7  12        2.78      -14.73     14.40 o
  -7   7  12       22.43       67.27     24.91 o
  -6   7  12      481.84      400.95     37.54 o
  -5   7  12      331.93      271.76     26.62 o
  -4   7  12       58.16       55.81     15.35 o
  -3   7  12      402.98      453.83     32.90 o
  -2   7  12       90.54      103.35     17.34 o
  -1   7  12      221.33      204.49     24.21 o
   0   7  12       10.43       17.00      6.35 o
   1   7  12       77.69       91.25     16.58 o
   2   7  12       29.55       28.11     10.67 o
   3   7  12       43.05       27.91      9.88 o
   4   7  12      224.68      179.94     26.61 o
   5   7  12       62.86       51.75     15.43 o
   6   7  12       20.59       22.37     20.53 o
   7   7  12        0.00       -3.07      7.03 o
   8   7  12       38.17       44.34     20.17 o
 -17   8  12       45.86       34.51      7.61 o
 -16   8  12      179.60      149.37     20.70 o
 -15   8  12      175.23      180.07     21.63 o
 -14   8  12        4.37        7.34      5.75 o
 -13   8  12        2.43       18.99      6.34 o
 -12   8  12      211.33      171.86     28.63 o
 -11   8  12       15.84       52.92     23.14 o
 -10   8  12       51.94       41.12     12.08 o
  -9   8  12        3.00       27.08     10.48 o
  -8   8  12        8.48       26.07     13.81 o
  -7   8  12       63.00       64.76     22.52 o
  -6   8  12      538.14      445.93     35.89 o
  -5   8  12       80.00       44.89     11.80 o
  -4   8  12      619.55      617.64     53.59 o
  -3   8  12       53.42       42.42     12.86 o
  -2   8  12       62.20       49.76     16.05 o
  -1   8  12       18.51       17.13      9.20 o
   0   8  12        1.07       26.50      9.51 o
   1   8  12        1.52       16.50      7.06 o
   2   8  12        0.01        3.86      4.29 o
   3   8  12      154.30      134.55     20.51 o
   4   8  12       23.28       40.41     25.93 o
   5   8  12        1.36       13.95      6.72 o
   6   8  12        1.41       22.65     12.38 o
 -15   9  12       60.55       77.04     26.12 o
 -14   9  12        5.26       49.40     14.52 o
 -13   9  12       27.08       24.08      9.51 o
 -12   9  12      498.37      443.76     71.78 o
 -11   9  12        0.61       14.36      5.06 o
 -10   9  12      462.09      398.32     54.29 o
  -9   9  12      198.43      218.15     31.33 o
  -8   9  12      100.38      130.13     18.21 o
  -7   9  12      101.26       87.19     15.00 o
  -6   9  12      214.29      193.60     30.53 o
  -5   9  12      384.66      339.10     33.87 o
  -4   9  12       14.84        1.38      8.23 o
  -3   9  12      277.40      296.83     24.12 o
  -2   9  12        6.49       19.22      8.24 o
  -1   9  12       29.78       36.73     13.25 o
   0   9  12       77.30       36.81     14.20 o
   1   9  12        7.42        3.10      4.98 o
   2   9  12      187.29      199.98     27.60 o
   3   9  12       84.16       77.87     14.50 o
   4   9  12       37.70       67.37     22.11 o
 -12  10  12      112.04       96.76     16.68 o
 -11  10  12        4.05       22.11     29.53 o
 -10  10  12       70.76      107.92     25.82 o
  -9  10  12        4.13       13.89     11.90 o
  -8  10  12       25.14       25.78      7.16 o
  -7  10  12       92.69       86.84     16.01 o
  -6  10  12       20.48       23.51      6.98 o
  -5  10  12       97.81      103.88     22.55 o
  -4  10  12      547.92      466.29     80.97 o
  -3  10  12       19.81       18.96      5.97 o
  -2  10  12       62.43       45.63     20.09 o
  -1  10  12       86.13       96.28     15.78 o
   0  10  12        8.65       17.82      7.07 o
   1  10  12       36.07       37.03     13.74 o
 -22   1  13        3.32      -20.85     15.29 o
 -21   1  13      128.15      174.73     22.32 o
 -20   1  13       13.28       23.57     22.37 o
 -19   1  13      216.88      220.60     32.28 o
 -18   1  13      157.40      191.36     32.59 o
 -17   1  13      230.78      321.45     56.28 o
 -16   1  13      873.92      933.99     65.29 o
 -15   1  13       38.29       88.01     21.76 o
 -14   1  13      533.78      564.87     47.27 o
 -13   1  13       66.61       92.07     47.57 o
 -12   1  13        0.14       -4.37     18.48 o
 -11   1  13     1236.15     1112.19     61.26 o
 -10   1  13      522.76      538.04     42.61 o
  -9   1  13        2.88       -4.80     19.91 o
  -8   1  13     1694.21     1680.38    100.69 o
  -7   1  13      206.53      187.52     29.43 o
  -6   1  13      103.31      110.56     20.44 o
  -5   1  13       47.88       47.52     10.74 o
  -4   1  13     1010.93     1112.42     73.27 o
  -3   1  13       72.66      105.88     16.38 o
  -2   1  13     4509.22     4451.96   1528.87 o
  -1   1  13     1064.63     1102.89     79.30 o
   0   1  13      872.35      875.04     73.94 o
   1   1  13     1007.03     1063.90     60.55 o
   2   1  13        5.25       36.47     20.06 o
   3   1  13      109.10       83.13     21.64 o
   4   1  13      256.78      250.50     22.72 o
   5   1  13        7.04       41.76     12.36 o
   6   1  13       54.46       38.34     15.19 o
   7   1  13      221.86      213.90     45.81 o
   8   1  13        0.12       17.45     10.97 o
   9   1  13       36.93       62.03     15.76 o
  10   1  13        1.15       20.78      7.45 o
  11   1  13      322.54      328.22     27.38 o
 -22   2  13      120.14      117.98     33.02 o
 -21   2  13        9.04       61.78     20.83 o
 -20   2  13      124.70       96.13     37.95 o
 -19   2  13      234.82      239.10     31.89 o
 -18   2  13      274.33      237.27     32.18 o
 -17   2  13      153.43      161.52     26.21 o
 -16   2  13      119.72      118.88     20.28 o
 -15   2  13      111.35       96.80     20.17 o
 -14   2  13       94.31       72.69     31.44 o
 -13   2  13        0.01       44.19     14.51 o
 -12   2  13       13.09        1.46     20.17 o
 -11   2  13       79.18      109.90     22.21 o
 -10   2  13      662.73      661.16    232.26 o
  -9   2  13     1342.06     1387.17    105.73 o
  -8   2  13       28.24       38.90     16.26 o
  -7   2  13       26.82       44.75     13.17 o
  -6   2  13      736.17      727.94     50.28 o
  -5   2  13      321.52      344.86     29.32 o
  -4   2  13     2086.64     1959.35     72.44 o
  -3   2  13      901.71      796.25     67.96 o
  -2   2  13      258.50      274.61     29.80 o
  -1   2  13      377.60      370.84     34.09 o
   0   2  13       36.65       46.92     23.51 o
   1   2  13       10.82       28.24     13.08 o
   2   2  13      121.11      145.89     19.11 o
   3   2  13       45.86       38.80     11.91 o
   4   2  13      119.01      120.87     21.16 o
   5   2  13        1.35        2.84     11.14 o
   6   2  13       37.52       44.70     14.49 o
   7   2  13       45.30       80.49     18.32 o
   8   2  13       58.40       30.84     12.22 o
   9   2  13        0.98       13.62      9.53 o
  10   2  13      141.13      159.30     18.95 o
 -21   3  13      187.72      173.50     45.59 o
 -20   3  13        1.63       41.34     15.28 o
 -19   3  13      130.03      148.67     18.10 o
 -18   3  13        5.53       32.88     14.87 o
 -17   3  13       95.44       78.01     16.32 o
 -16   3  13       81.65       96.49     26.67 o
 -15   3  13        7.11       24.04     13.26 o
 -14   3  13      132.11      148.16     22.81 o
 -13   3  13        0.18       17.27     10.09 o
 -12   3  13       33.09       30.73     32.40 o
 -11   3  13        2.07       19.64     21.64 o
 -10   3  13      137.55      178.57     24.72 o
  -9   3  13       43.69       11.74     10.23 o
  -8   3  13       57.43       11.99     14.93 o
  -7   3  13      579.46      569.04     48.39 o
  -6   3  13        0.34       11.80     13.18 o
  -5   3  13        5.48       26.26     20.24 o
  -4   3  13       50.88       71.46     15.51 o
  -3   3  13      152.70      177.02     37.50 o
  -2   3  13        6.90       18.93     31.77 o
  -1   3  13       10.51        6.45      9.09 o
   0   3  13       29.71       54.48     14.92 o
   1   3  13       26.15       26.42     10.67 o
   2   3  13      112.61      136.97     16.49 o
   3   3  13       27.36       10.87     32.29 o
   4   3  13       48.51       29.51     10.33 o
   5   3  13        0.68       12.98     16.46 o
   6   3  13        4.31       11.33      8.59 o
   7   3  13       14.46       29.21     15.11 o
   8   3  13       39.87       40.74     12.07 o
   9   3  13       35.97       38.41     24.87 o
  10   3  13       89.08      106.18     17.80 o
 -21   4  13      267.37      271.01     33.16 o
 -20   4  13        2.08       21.73     13.16 o
 -19   4  13      153.46      194.97     33.43 o
 -18   4  13      771.01      860.04     67.39 o
 -17   4  13        0.32        8.76     14.88 o
 -16   4  13      401.22      455.89     84.74 o
 -15   4  13      140.99      111.29     22.65 o
 -14   4  13       15.60       23.59      9.12 o
 -13   4  13      295.49      388.91     30.27 o
 -12   4  13      653.76      726.75     54.78 o
 -11   4  13      208.34      224.04     23.14 o
 -10   4  13       92.57       98.17     19.32 o
  -9   4  13      159.48      180.63     27.55 o
  -8   4  13      775.29      806.30     63.38 o
  -7   4  13       44.67       62.96     15.50 o
  -6   4  13      193.01      183.45     32.44 o
  -5   4  13     1172.02     1184.57     93.73 o
  -4   4  13       51.70       36.05     12.23 o
  -3   4  13      333.91      293.78     26.18 o
  -2   4  13       13.97       23.63     11.86 o
  -1   4  13       10.72       -4.05     11.89 o
   0   4  13        3.88       22.39     10.63 o
   1   4  13       28.40       24.63     12.05 o
   2   4  13        2.46        9.48      7.29 o
   3   4  13      578.61      559.44     57.49 o
   4   4  13        8.32       24.10     12.44 o
   5   4  13      252.12      206.66     33.23 o
   6   4  13       96.65      130.10     20.57 o
   7   4  13       10.80        4.89      9.74 o
   8   4  13      117.12      152.84     23.18 o
   9   4  13       69.75       70.47     24.43 o
 -20   5  13      351.40      393.38     39.05 o
 -19   5  13      330.07      340.57     38.50 o
 -18   5  13       22.13       14.46     21.38 o
 -17   5  13      895.44      994.64     80.26 o
 -16   5  13      216.52      259.85     31.09 o
 -15   5  13      564.85      570.82     53.73 o
 -14   5  13      223.82      197.73     30.05 o
 -13   5  13      234.85      194.59     23.52 o
 -12   5  13       70.02       71.62     15.24 o
 -11   5  13     1295.93     1421.50     46.83 o
 -10   5  13      195.80      227.04     24.04 o
  -9   5  13      839.91      927.11     56.91 o
  -8   5  13        0.76       21.69     19.03 o
  -7   5  13      975.46      998.59     72.29 o
  -6   5  13       11.41       39.52     18.22 o
  -5   5  13       46.99       60.54     13.76 o
  -4   5  13       61.49       46.42     12.79 o
  -3   5  13      496.58      515.10     46.50 o
  -2   5  13      220.97      238.88     21.62 o
  -1   5  13       57.94       53.14     19.28 o
   0   5  13      191.63      197.31     25.25 o
   1   5  13       42.69       38.77     14.25 o
   2   5  13      410.93      385.31     35.19 o
   3   5  13       14.12       23.70     30.34 o
   4   5  13      956.69      934.09     38.14 o
   5   5  13      158.83      142.90     30.97 o
   6   5  13      263.11      287.63     21.40 o
   7   5  13      201.98      207.31     24.10 o
   8   5  13      108.57      118.55     38.94 o
   9   5  13        5.11       14.37      6.54 o
 -19   6  13       81.60       62.24     36.11 o
 -18   6  13       26.09       27.57     12.85 o
 -17   6  13        1.62       28.71     11.63 o
 -16   6  13       84.65       30.64     27.18 o
 -15   6  13      129.84      127.14     22.22 o
 -14   6  13      155.19      160.30     22.48 o
 -13   6  13       11.89        7.73     10.28 o
 -12   6  13       17.91       23.27     11.97 o
 -11   6  13      126.12      129.57     15.47 o
 -10   6  13       39.33       24.01     13.35 o
  -9   6  13       95.40       95.48     19.80 o
  -8   6  13     1392.00     1411.04     79.92 o
  -7   6  13       21.25       21.21     26.41 o
  -6   6  13      789.12      726.60     57.70 o
  -5   6  13       86.57       98.70     18.07 o
  -4   6  13       57.83       92.91     17.64 o
  -3   6  13       23.35        9.38      5.99 o
  -2   6  13      202.46      242.90     29.79 o
  -1   6  13      234.10      238.78     26.12 o
   0   6  13      339.49      321.60     35.61 o
   1   6  13        0.26        9.31     11.72 o
   2   6  13        6.98       37.57     14.73 o
   3   6  13        3.10        8.00      8.04 o
   4   6  13      122.01      113.09     38.13 o
   5   6  13      606.99      615.67     64.28 o
   6   6  13        0.01       15.82     17.49 o
   7   6  13      284.40      325.22     23.68 o
   8   6  13        1.40       36.97     10.36 o
 -17   7  13        9.01       15.84      6.57 o
 -16   7  13      199.90      202.58     37.76 o
 -15   7  13       41.01       38.17     14.21 o
 -14   7  13       24.20       36.44     21.78 o
 -13   7  13        1.50       24.73     10.03 o
 -12   7  13      274.94      258.39     35.24 o
 -11   7  13       31.06       54.06     15.00 o
 -10   7  13      980.60     1028.65     74.90 o
  -9   7  13       23.35       36.12     12.58 o
  -8   7  13     1276.46     1373.60    344.46 o
  -7   7  13       80.74      111.59     21.58 o
  -6   7  13       61.74       38.18     13.19 o
  -5   7  13      326.23      328.66     33.69 o
  -4   7  13      200.24      242.65     29.06 o
  -3   7  13      277.05      265.29     24.87 o
  -2   7  13      720.99      754.72     62.95 o
  -1   7  13      351.69      356.90     33.62 o
   0   7  13      116.65      147.49     22.85 o
   1   7  13      300.82      278.45     36.84 o
   2   7  13       12.47       11.33      8.23 o
   3   7  13       40.76       47.32     15.94 o
   4   7  13       35.15       27.93      9.66 o
   5   7  13        7.49        5.69     21.86 o
   6   7  13       10.79       34.93     22.15 o
 -16   8  13       34.67       32.21      7.57 o
 -15   8  13       35.46       11.75      8.20 o
 -14   8  13       26.25       22.69      7.60 o
 -13   8  13       69.01       52.90     11.10 o
 -12   8  13       31.66       69.88     16.38 o
 -11   8  13      295.56      288.65     49.52 o
 -10   8  13        8.12       29.40     11.83 o
  -9   8  13      398.28      381.59     76.99 o
  -8   8  13       30.90       39.71     10.91 o
  -7   8  13       37.88       38.50     13.31 o
  -6   8  13      196.86      150.00     22.92 o
  -5   8  13      286.77      299.14     26.15 o
  -4   8  13     1201.88     1122.25    101.93 o
  -3   8  13      863.83      696.35     64.49 o
  -2   8  13       61.40       72.30     13.59 o
  -1   8  13      477.75      462.45     48.28 o
   0   8  13       36.71       25.61     11.09 o
   1   8  13       87.95      103.77     13.49 o
   2   8  13        6.38        3.28     11.75 o
   3   8  13       18.85       21.61      8.65 o
   4   8  13       42.77       43.14     10.86 o
   5   8  13        3.38       19.71     14.55 o
 -13   9  13      157.44      147.92     26.19 o
 -12   9  13       44.38       54.73     52.31 o
 -11   9  13      171.35      177.12     18.54 o
 -10   9  13       67.20       45.10     19.58 o
  -9   9  13       45.06       40.49     10.82 o
  -8   9  13       19.42        0.86      5.85 o
  -7   9  13      167.21      172.28     25.02 o
  -6   9  13      204.90      244.17     27.48 o
  -5   9  13       73.01       42.19     11.44 o
  -4   9  13       43.51       33.89     12.30 o
  -3   9  13      116.23       97.47     33.13 o
  -2   9  13       14.34       10.83      5.53 o
  -1   9  13        2.92        7.69     13.37 o
   0   9  13        7.42       11.35      5.77 o
   1   9  13       10.99       22.54     10.69 o
   2   9  13        0.38       22.02     10.40 o
  -9  10  13        0.02       14.25     12.27 o
  -8  10  13       51.80       46.07     11.59 o
  -7  10  13       76.28       58.93     14.18 o
  -6  10  13       21.51       33.63      8.85 o
  -5  10  13       54.20       40.90     17.15 o
  -4  10  13       32.50       25.75      7.77 o
  -3  10  13       19.03       30.05      7.71 o
  -2  10  13        2.99        6.46      8.01 o
 -21   0  14       53.57      106.75     32.40 o
 -20   0  14      138.47       84.41     20.94 o
 -19   0  14        5.75      105.20     28.65 o
 -18   0  14       84.66      123.86     74.64 o
 -17   0  14      231.21      166.92     42.17 o
 -16   0  14      252.36      265.58     33.65 o
 -15   0  14      996.03      988.57    112.62 o
 -14   0  14      154.66      139.66     28.87 o
 -13   0  14      690.75      634.97     77.21 o
 -12   0  14       28.76      -15.94     23.36 o
 -11   0  14      256.23      243.98     48.34 o
 -10   0  14      719.92      811.07     75.16 o
  -9   0  14       42.34       57.45     19.76 o
  -8   0  14     1870.40     1829.61    130.33 o
  -7   0  14       78.50       60.83     16.24 o
  -6   0  14      577.58      616.75     69.57 o
  -5   0  14      628.35      644.89     66.85 o
  -4   0  14       72.85       28.06     17.12 o
  -3   0  14       27.61       30.64     13.89 o
  -2   0  14      301.15      309.81     46.28 o
  -1   0  14     1171.88     1152.54    105.28 o
   0   0  14       88.26       82.80     18.95 o
   1   0  14      437.12      432.50     46.36 o
   2   0  14      187.09      176.61     30.12 o
   3   0  14     2624.04     2701.00   1674.30 o
   4   0  14        0.10       30.71     17.93 o
   5   0  14      447.68      405.02     49.66 o
   6   0  14      222.34      243.17    141.50 o
   7   0  14       26.15       46.06     18.95 o
   8   0  14       51.37       67.52     22.19 o
   9   0  14      310.36      257.79     53.04 o
 -21   1  14      312.83      354.10     40.36 o
 -20   1  14       41.11       25.80     14.44 o
 -19   1  14       20.78       78.76     26.48 o
 -18   1  14       54.65       83.41     15.87 o
 -17   1  14       31.34       48.58     42.13 o
 -16   1  14        1.92       35.74     16.42 o
 -15   1  14        5.33       22.09     10.83 o
 -14   1  14       84.14       48.24     37.65 o
 -13   1  14        1.10       31.09     15.06 o
 -12   1  14      652.06      606.54     52.50 o
 -11   1  14       97.34       64.34     37.73 o
 -10   1  14      478.87      479.05     43.89 o
  -9   1  14      185.40      191.10     29.31 o
  -8   1  14       80.93      103.66     20.92 o
  -7   1  14      345.08      334.62     33.26 o
  -6   1  14       13.83       32.99     27.33 o
  -5   1  14      175.63      169.57     39.01 o
  -4   1  14     1635.84     1606.04     94.90 o
  -3   1  14        3.49       14.49      9.78 o
  -2   1  14      624.92      703.27     64.50 o
  -1   1  14       55.60       38.61     25.86 o
   0   1  14       86.36       75.39     16.61 o
   1   1  14      757.25      869.78     77.66 o
   2   1  14        7.10       16.86     26.01 o
   3   1  14      451.25      453.14     35.24 o
   4   1  14       30.08        7.25     21.38 o
   5   1  14       22.58       27.01     10.42 o
   6   1  14        0.37       -2.00     10.68 o
   7   1  14       30.07        4.48     29.09 o
   8   1  14       40.12       36.98     13.70 o
   9   1  14        0.41       22.08      7.02 o
 -21   2  14       76.52       65.64     16.84 o
 -20   2  14      229.93      327.65     31.00 o
 -19   2  14       33.68       70.37     30.27 o
 -18   2  14       15.65       29.32     14.99 o
 -17   2  14      342.08      313.86     31.79 o
 -16   2  14       20.13       33.08     17.19 o
 -15   2  14     1884.38     1964.05    489.03 o
 -14   2  14      106.47      153.60     19.29 o
 -13   2  14     1862.46     1815.56    112.95 o
 -12   2  14       52.23       26.55     11.05 o
 -11   2  14      159.22      195.43     23.35 o
 -10   2  14       87.78       69.47     41.03 o
  -9   2  14      313.75      281.28     48.38 o
  -8   2  14       71.59       65.53     43.09 o
  -7   2  14     2794.72     2860.04    318.90 o
  -6   2  14        2.23        5.80     16.03 o
  -5   2  14      137.57      146.60     24.70 o
  -4   2  14      414.91      459.21     56.50 o
  -3   2  14      271.90      283.88     27.34 o
  -2   2  14      748.89      725.45     47.35 o
  -1   2  14      208.14      194.07     33.90 o
   0   2  14      220.87      246.57     26.90 o
   1   2  14        1.00       29.38     11.32 o
   2   2  14       25.14       23.51     13.36 o
   3   2  14       47.49       38.47     40.59 o
   4   2  14       86.28       72.38     17.11 o
   5   2  14       68.90       55.28     19.21 o
   6   2  14      823.86      867.29     75.63 o
   7   2  14       56.28       73.54     32.29 o
   8   2  14      133.62      145.93     17.66 o
   9   2  14        7.78       16.91     10.54 o
 -20   3  14       29.45       67.66     20.83 o
 -19   3  14      385.67      360.94     37.22 o
 -18   3  14       27.95       53.13     27.51 o
 -17   3  14        2.78       23.78     14.50 o
 -16   3  14     1751.51     1739.38    689.10 o
 -15   3  14      313.42      282.48     28.83 o
 -14   3  14     1689.44     1766.03    125.38 o
 -13   3  14        1.67       41.97     16.10 o
 -12   3  14       32.42       39.52     20.46 o
 -11   3  14      345.99      369.16     33.49 o
 -10   3  14      108.25       78.07     48.56 o
  -9   3  14      736.72      716.09     63.81 o
  -8   3  14     3035.94     3168.43    362.33 o
  -7   3  14        0.23        6.56     27.59 o
  -6   3  14      529.48      541.68     46.90 o
  -5   3  14        8.13       28.67     10.40 o
  -4   3  14      340.42      366.71     48.19 o
  -3   3  14      153.27      139.45     33.68 o
  -2   3  14      643.24      687.29     52.97 o
  -1   3  14      987.28      914.11     84.72 o
   0   3  14       11.73       27.90     12.23 o
   1   3  14      123.71       86.04     16.31 o
   2   3  14        1.91       -4.03     10.06 o
   3   3  14       36.76       32.28     11.85 o
   4   3  14       81.11       70.05     13.43 o
   5   3  14      304.78      267.10     29.79 o
   6   3  14        1.49       34.55     15.24 o
   7   3  14      723.43      767.42     50.31 o
   8   3  14        7.78       29.37     12.35 o
 -20   4  14        2.95       75.40     15.96 o
 -19   4  14        1.00        5.26     12.39 o
 -18   4  14      165.35      188.32     26.44 o
 -17   4  14      432.45      471.42     41.96 o
 -16   4  14       53.31       74.21     17.37 o
 -15   4  14      838.77      904.87     62.30 o
 -14   4  14      181.23      180.13     30.35 o
 -13   4  14      704.64      698.45     67.63 o
 -12   4  14      553.75      587.03     51.08 o
 -11   4  14       11.49       33.23     10.56 o
 -10   4  14      278.93      278.50     24.72 o
  -9   4  14       50.58       71.69     17.52 o
  -8   4  14     1676.83     1730.99     59.02 o
  -7   4  14       84.40       80.83     22.59 o
  -6   4  14       86.60      104.36     16.96 o
  -5   4  14      476.16      488.20     42.21 o
  -4   4  14      199.26      213.14     34.82 o
  -3   4  14        5.81       22.11      7.88 o
  -2   4  14        1.49       16.01     23.62 o
  -1   4  14       69.73       80.57     24.57 o
   0   4  14       64.27       20.03     31.37 o
   1   4  14        7.30       -4.94     11.08 o
   2   4  14       19.52       18.11      8.89 o
   3   4  14       45.98       33.84     13.79 o
   4   4  14       52.14       31.90     14.33 o
   5   4  14       52.61       43.42     14.41 o
   6   4  14        1.04       14.64      7.40 o
   7   4  14       10.91       28.41     10.26 o
   8   4  14       19.65       13.66     18.11 o
 -19   5  14       47.92       22.31     10.11 o
 -18   5  14       15.33       26.38     14.58 o
 -17   5  14      338.36      373.62     45.02 o
 -16   5  14       47.48       19.76     14.25 o
 -15   5  14        5.02       59.22     18.00 o
 -14   5  14      200.31      217.08     44.76 o
 -13   5  14        9.70       -3.72     13.04 o
 -12   5  14       92.41       43.79     21.97 o
 -11   5  14        0.72        9.89     17.04 o
 -10   5  14       80.29       76.83     17.04 o
  -9   5  14      218.24      188.17     22.24 o
  -8   5  14       43.96       22.16     23.77 o
  -7   5  14       27.35       30.62     10.87 o
  -6   5  14      179.57      199.92     24.12 o
  -5   5  14      360.56      368.88     29.14 o
  -4   5  14      376.13      398.22     30.75 o
  -3   5  14        5.03        1.37     11.53 o
  -2   5  14       11.50        8.45     22.11 o
  -1   5  14       91.99       94.07     16.41 o
   0   5  14      132.12      139.97     22.78 o
   1   5  14      107.77      112.48     23.40 o
   2   5  14      125.88       91.90     40.92 o
   3   5  14       56.31       24.78     17.56 o
   4   5  14       56.40       55.66     13.81 o
   5   5  14       52.92       51.29     18.36 o
   6   5  14        4.96       35.64     11.69 o
   7   5  14        4.15       26.42      9.22 o
 -18   6  14       87.25       87.95     17.56 o
 -17   6  14       15.70       -3.47     11.68 o
 -16   6  14       39.01       45.77     25.49 o
 -15   6  14      477.59      495.28     69.10 o
 -14   6  14       53.22       45.57     18.08 o
 -13   6  14       82.00       22.52     13.08 o
 -12   6  14        4.63       20.73     10.14 o
 -11   6  14       15.79       26.58     15.49 o
 -10   6  14      590.22      575.76     38.90 o
  -9   6  14      282.62      212.79     29.95 o
  -8   6  14      760.82      823.49     59.09 o
  -7   6  14      280.03      226.03     33.18 o
  -6   6  14      375.60      404.11     33.24 o
  -5   6  14        4.42       20.77      8.75 o
  -4   6  14       49.70       24.58     24.21 o
  -3   6  14       41.98       19.52     11.39 o
  -2   6  14       26.41       48.52     13.19 o
  -1   6  14      401.22      389.67     27.84 o
   0   6  14      315.82      315.31     43.06 o
   1   6  14      234.45      230.05     28.94 o
   2   6  14       14.06       11.04     23.14 o
   3   6  14       89.68       56.84     10.97 o
   4   6  14        4.12       23.16     10.38 o
   5   6  14       30.49       46.35     10.93 o
   6   6  14       14.53       30.95      7.78 o
 -16   7  14       83.02       78.40     17.78 o
 -15   7  14       44.08       37.39     13.74 o
 -14   7  14      186.04      167.43     20.10 o
 -13   7  14       42.99       15.94      8.68 o
 -12   7  14       13.49       10.45     27.84 o
 -11   7  14       14.10       38.29     17.15 o
 -10   7  14       77.48       69.58     15.41 o
  -9   7  14      339.31      395.21     40.60 o
  -8   7  14      126.41       89.67     27.26 o
  -7   7  14      198.74      201.67     25.35 o
  -6   7  14       27.07       23.00     13.30 o
  -5   7  14       20.38       12.20      7.65 o
  -4   7  14       77.50       63.81     15.83 o
  -3   7  14        6.87       27.56     19.36 o
  -2   7  14      139.40      100.78     18.90 o
  -1   7  14       26.90       17.46      6.76 o
   0   7  14      242.53      218.97     23.96 o
   1   7  14        9.22       27.40      9.60 o
   2   7  14        1.41       17.45      7.52 o
   3   7  14        0.24       21.60      8.54 o
   4   7  14       15.41       17.62      7.53 o
 -14   8  14        9.60       28.35     19.69 o
 -13   8  14      146.18      204.90     74.53 o
 -12   8  14       21.41       21.85      8.59 o
 -11   8  14       75.09       70.62     15.99 o
 -10   8  14        9.40        6.70      9.73 o
  -9   8  14      215.69      163.44     40.48 o
  -8   8  14      151.52       97.27     27.70 o
  -7   8  14       34.69       31.58     12.42 o
  -6   8  14       94.15      125.45     15.87 o
  -5   8  14      186.10      186.16     23.69 o
  -4   8  14      767.17      746.42     84.80 o
  -3   8  14        0.26       24.03     10.32 o
  -2   8  14        5.86       16.34     16.60 o
  -1   8  14      103.29      111.49     18.33 o
   0   8  14       21.77       34.19      9.25 o
   1   8  14        9.11       20.84      7.33 o
   2   8  14       77.36       49.40     13.96 o
 -11   9  14       17.09       43.80     24.76 o
 -10   9  14        0.74        2.70     18.77 o
  -9   9  14      185.90      243.26     41.25 o
  -8   9  14       36.31       50.67     28.43 o
  -7   9  14       37.31       35.25     11.24 o
  -6   9  14        4.19        8.53     21.82 o
  -5   9  14       26.74       24.91      6.97 o
  -4   9  14       15.49       21.94      7.47 o
  -3   9  14        0.07       18.99      9.57 o
  -2   9  14        2.18        9.80     11.28 o
  -1   9  14       86.46       88.29     12.36 o
 -20   1  15      934.64     1097.67    411.07 o
 -19   1  15       72.48       50.84     53.41 o
 -18   1  15       88.55      112.54     23.73 o
 -17   1  15       26.55       34.48     25.24 o
 -16   1  15       46.09       38.63     61.82 o
 -15   1  15        0.02       23.10     23.84 o
 -14   1  15       37.00       46.27     15.39 o
 -13   1  15        4.79       26.60     20.42 o
 -12   1  15       28.96       51.94     13.20 o
 -11   1  15      493.01      518.63     44.66 o
 -10   1  15      305.91      230.86     32.47 o
  -9   1  15      227.35      189.25     34.57 o
  -8   1  15      755.39      789.64     39.39 o
  -7   1  15      153.19      155.45     21.64 o
  -6   1  15      483.88      460.61     31.63 o
  -5   1  15       81.34      107.68     17.81 o
  -4   1  15      326.83      323.94     29.05 o
  -3   1  15      132.74      146.24     26.81 o
  -2   1  15     1001.98     1018.19     89.78 o
  -1   1  15       51.28       58.65     18.00 o
   0   1  15      196.23      181.19     60.83 o
   1   1  15     1312.64     1346.52    340.25 o
   2   1  15        1.38       12.64     14.77 o
   3   1  15      405.83      430.61     39.90 o
   4   1  15       12.29       30.95     11.17 o
   5   1  15      237.38      257.39     29.57 o
   6   1  15        0.83       28.08     15.23 o
   7   1  15        1.36       24.86     11.88 o
 -20   2  15       40.61       19.06     15.70 o
 -19   2  15      235.24      228.17     27.03 o
 -18   2  15      172.85      220.19     38.99 o
 -17   2  15        0.34       60.01     19.85 o
 -16   2  15        1.12       -6.71     23.58 o
 -15   2  15       18.39       20.18     15.94 o
 -14   2  15       28.45       31.88     20.06 o
 -13   2  15        8.05       64.78     32.44 o
 -12   2  15      808.66      908.17     71.63 o
 -11   2  15      737.48      673.59     53.43 o
 -10   2  15       57.31       65.63     17.97 o
  -9   2  15      369.40      309.98     29.33 o
  -8   2  15       17.32       18.79     18.15 o
  -7   2  15      130.02      106.89     21.32 o
  -6   2  15      105.18       99.85     18.71 o
  -5   2  15     1629.97     1779.65    127.85 o
  -4   2  15        0.75       29.14     10.94 o
  -3   2  15       92.29       54.99     11.65 o
  -2   2  15      394.21      409.44     35.40 o
  -1   2  15       20.52       15.76      8.90 o
   0   2  15       54.31       48.44     17.23 o
   1   2  15       85.52       66.54     15.45 o
   2   2  15      449.91      499.39     35.83 o
   3   2  15      216.72      227.90     30.79 o
   4   2  15      146.61      139.29     24.36 o
   5   2  15      106.65      129.81     20.83 o
   6   2  15       42.55       28.20     14.12 o
   7   2  15      144.84      147.92     17.18 o
 -19   3  15       55.03       33.65     42.24 o
 -18   3  15       27.76       63.97     20.75 o
 -17   3  15       62.67       61.82     14.78 o
 -16   3  15        9.25       36.04     14.47 o
 -15   3  15       13.04       31.51     11.99 o
 -14   3  15       43.46       24.20     12.96 o
 -13   3  15       11.50       34.72     13.78 o
 -12   3  15        4.23       52.96     18.00 o
 -11   3  15      121.46      134.76     18.84 o
 -10   3  15       17.98       46.02     16.73 o
  -9   3  15       26.01       45.12     12.25 o
  -8   3  15      512.97      543.93     67.77 o
  -7   3  15        2.13       33.08     25.38 o
  -6   3  15        9.28       19.54     13.38 o
  -5   3  15       11.91       31.45     25.24 o
  -4   3  15        8.57       26.29     17.71 o
  -3   3  15      105.52       95.22     18.88 o
  -2   3  15       12.57       49.54     11.58 o
  -1   3  15      111.77       93.31     29.09 o
   0   3  15       66.99       65.40     15.28 o
   1   3  15      186.81      177.04     27.44 o
   2   3  15      165.25      158.96     21.55 o
   3   3  15      180.98      148.43     25.73 o
   4   3  15       71.76       76.73     23.25 o
   5   3  15       11.80       13.28     13.63 o
   6   3  15       15.41       24.18     10.89 o
   7   3  15       12.36       10.41     15.50 o
 -19   4  15      233.88      227.93     28.86 o
 -18   4  15       69.91       47.15     16.83 o
 -17   4  15       94.40      101.36     21.96 o
 -16   4  15      690.74      783.29     92.46 o
 -15   4  15       73.35       72.72     18.70 o
 -14   4  15      990.45     1000.56     83.94 o
 -13   4  15       19.73       32.48     15.91 o
 -12   4  15      285.63      289.11     36.89 o
 -11   4  15       48.65       59.65     17.17 o
 -10   4  15      541.35      595.13     43.74 o
  -9   4  15      122.11      124.10     19.00 o
  -8   4  15      204.21      210.37     42.79 o
  -7   4  15      622.60      656.53     51.48 o
  -6   4  15      155.64      135.34     18.89 o
  -5   4  15        0.05        9.26     15.24 o
  -4   4  15      990.87     1076.82     43.41 o
  -3   4  15        7.80        6.52     10.59 o
  -2   4  15       66.11       86.82     19.27 o
  -1   4  15      154.26      107.14     20.88 o
   0   4  15        0.50        4.44     24.10 o
   1   4  15       15.97       24.59      9.98 o
   2   4  15       18.90       47.27     13.71 o
   3   4  15       27.77       22.57      8.78 o
   4   4  15       19.49       31.05     12.41 o
   5   4  15        7.39       21.88      8.93 o
   6   4  15       10.31       16.74     11.56 o
 -18   5  15       11.71       47.96     17.36 o
 -17   5  15      101.52       68.11     19.91 o
 -16   5  15       43.85       48.57     12.86 o
 -15   5  15      392.45      429.55     34.83 o
 -14   5  15       30.36       45.52     19.17 o
 -13   5  15      483.46      545.52     55.96 o
 -12   5  15       12.84       39.73     36.95 o
 -11   5  15      730.87      767.94     58.90 o
 -10   5  15        7.87       20.69     13.61 o
  -9   5  15      135.03      124.04     22.91 o
  -8   5  15       41.83       26.69     11.44 o
  -7   5  15       85.73       75.00     17.73 o
  -6   5  15        0.89       16.77     22.88 o
  -5   5  15      130.48      173.00     26.24 o
  -4   5  15       37.90       35.05     12.71 o
  -3   5  15      286.22      300.66     23.97 o
  -2   5  15        7.71       11.02     12.64 o
  -1   5  15       82.63       72.62     18.22 o
   0   5  15        0.14        0.08     11.94 o
   1   5  15      238.76      246.32     22.34 o
   2   5  15       91.62       98.31     14.12 o
   3   5  15       46.55       50.27     15.39 o
   4   5  15       31.31       48.99     15.83 o
   5   5  15       18.48       66.97     21.18 o
 -16   6  15        1.51       27.09      9.83 o
 -15   6  15        0.65       10.32      9.65 o
 -14   6  15      460.14      490.90     39.23 o
 -13   6  15      126.15      129.34     18.24 o
 -12   6  15      184.73      226.00     39.93 o
 -11   6  15       90.65       86.20     16.18 o
 -10   6  15       76.68       71.25     15.70 o
  -9   6  15       39.71       43.30     12.00 o
  -8   6  15      217.54      212.48     31.09 o
  -7   6  15      104.24      128.47     39.01 o
  -6   6  15       41.22       47.47     15.30 o
  -5   6  15       11.22       30.99     15.24 o
  -4   6  15       29.68       63.02     14.86 o
  -3   6  15       19.56        2.33      7.89 o
  -2   6  15       36.57       43.53     13.67 o
  -1   6  15       75.47      111.27     19.00 o
   0   6  15       27.06       14.18      9.17 o
   1   6  15        3.09       15.71      7.69 o
   2   6  15      150.12      184.20     26.23 o
   3   6  15        2.15       20.28      9.16 o
   4   6  15        0.00       27.66      7.25 o
 -15   7  15       55.78       93.33     12.78 o
 -14   7  15      122.86       64.85     16.49 o
 -13   7  15       62.13       93.62     25.46 o
 -12   7  15      187.88      177.31     30.75 o
 -11   7  15       23.17       11.95     15.83 o
 -10   7  15        0.47       35.40     29.35 o
  -9   7  15       25.78       15.46     10.69 o
  -8   7  15      295.95      358.18     47.28 o
  -7   7  15       22.39       36.31     13.52 o
  -6   7  15      115.42       97.03     14.67 o
  -5   7  15      393.23      335.31     34.60 o
  -4   7  15      273.07      273.29     25.56 o
  -3   7  15       50.63       26.84      9.55 o
  -2   7  15      107.26      110.43     15.58 o
  -1   7  15      273.92      234.10     25.18 o
   0   7  15       99.31       95.12     16.34 o
   1   7  15      128.77      105.20     40.55 o
   2   7  15       54.36       71.71     31.04 o
 -12   8  15       10.66        1.97      5.75 o
 -11   8  15       29.98       58.66     22.70 o
 -10   8  15        6.34       15.48     23.29 o
  -9   8  15       25.86       44.77     10.93 o
  -8   8  15      119.78       91.70     24.09 o
  -7   8  15      358.32      310.61     44.19 o
  -6   8  15        7.84       32.79     14.80 o
  -5   8  15      732.91      688.52    262.40 o
  -4   8  15        8.06       24.96     11.52 o
  -3   8  15      298.42      244.66     27.88 o
  -2   8  15       51.70       66.35     17.26 o
  -1   8  15       61.48       44.58     17.09 o
 -19   0  16        0.22       -2.72     25.49 o
 -18   0  16      680.83      649.52    347.28 o
 -17   0  16        1.26       65.83     23.51 o
 -16   0  16     1399.87     1438.03    836.64 o
 -15   0  16       99.15       82.21     26.52 o
 -14   0  16       71.10       66.56     22.33 o
 -13   0  16      550.85      552.47     62.74 o
 -12   0  16        3.75       45.11     22.77 o
 -11   0  16      613.15      641.29     60.61 o
 -10   0  16      101.74       80.59     21.97 o
  -9   0  16      147.85       93.08     37.91 o
  -8   0  16      173.94      169.27     33.50 o
  -7   0  16      493.05      396.57     38.35 o
  -6   0  16      387.18      371.37     37.10 o
  -5   0  16      500.65      402.82     48.86 o
  -4   0  16     1201.15     1295.36     85.07 o
  -3   0  16      933.11     1021.11     85.96 o
  -2   0  16      399.76      384.96     53.70 o
  -1   0  16     1202.09     1092.01    152.08 o
   0   0  16      247.90      308.93     64.28 o
   1   0  16     1415.46     1533.91    849.49 o
   2   0  16        3.94        2.50      9.92 o
   3   0  16      329.64      287.55     51.65 o
   4   0  16       45.52       32.33     14.69 o
   5   0  16      118.18      114.98     30.56 o
   6   0  16       26.69      106.97     23.14 o
 -19   1  16      398.32      368.10     47.90 o
 -18   1  16        0.19       10.91     32.84 o
 -17   1  16     1581.90     1478.59    606.24 o
 -16   1  16       16.81       25.23     24.57 o
 -15   1  16      181.28      146.45     48.23 o
 -14   1  16       35.63       23.75     13.59 o
 -13   1  16      277.02      247.79     39.12 o
 -12   1  16       63.07       74.94     40.11 o
 -11   1  16       10.19       57.95     31.33 o
 -10   1  16        2.10       41.40     28.91 o
  -9   1  16       86.78       52.51     16.40 o
  -8   1  16      121.82      187.01     25.78 o
  -7   1  16        0.37       24.66     10.84 o
  -6   1  16      107.87      116.73     62.08 o
  -5   1  16      888.09      939.09     76.78 o
  -4   1  16      630.10      604.99     46.49 o
  -3   1  16       72.64       75.85     17.80 o
  -2   1  16       67.99       78.89     27.84 o
  -1   1  16       10.85        9.24      9.34 o
   0   1  16       22.90       22.66      9.84 o
   1   1  16       55.07       45.28     15.86 o
   2   1  16        0.90       24.28     13.00 o
   3   1  16       37.40       71.16     16.59 o
   4   1  16      666.37      617.05    234.31 o
   5   1  16      222.94      207.47     27.90 o
   6   1  16      171.83      226.52     31.19 o
 -19   2  16       48.81       53.49     13.38 o
 -18   2  16        0.35       23.08     25.27 o
 -17   2  16        2.49       60.82     66.60 o
 -16   2  16       41.61       48.23     23.77 o
 -15   2  16      168.15      197.46     27.29 o
 -14   2  16      159.69      189.07     76.15 o
 -13   2  16      363.69      325.10     29.78 o
 -12   2  16       18.09       14.26     10.43 o
 -11   2  16      113.61      109.42     66.67 o
 -10   2  16      289.44      270.93     26.67 o
  -9   2  16      489.64      462.67     41.25 o
  -8   2  16        9.17       16.81     21.86 o
  -7   2  16      233.32      276.57     30.41 o
  -6   2  16       14.30       40.13     13.90 o
  -5   2  16        0.20       33.11     13.42 o
  -4   2  16      314.97      319.88     30.97 o
  -3   2  16      104.59       93.45     18.68 o
  -2   2  16       47.97       44.62     16.96 o
  -1   2  16       79.98       63.34     14.95 o
   0   2  16       15.33       14.89     12.09 o
   1   2  16       33.97       57.25     18.62 o
   2   2  16       63.17       56.02     13.00 o
   3   2  16       21.20        9.09     12.50 o
   4   2  16        0.03        8.44     21.53 o
   5   2  16      120.42      108.24     21.22 o
 -18   3  16        3.13        5.28     21.12 o
 -17   3  16       51.61       39.80     14.47 o
 -16   3  16        7.72       21.17     16.74 o
 -15   3  16      198.55      234.74     27.87 o
 -14   3  16     1005.87     1098.01     62.52 o
 -13   3  16      268.53      284.00     31.76 o
 -12   3  16     1327.76     1527.70    604.26 o
 -11   3  16       28.69       43.17     16.99 o
 -10   3  16      107.31       98.15     36.04 o
  -9   3  16       13.08       24.12     11.50 o
  -8   3  16     1169.87     1099.65    126.43 o
  -7   3  16      196.79      246.22     48.38 o
  -6   3  16      403.75      412.32     35.43 o
  -5   3  16      785.85      750.01     57.01 o
  -4   3  16        0.02       28.99     12.60 o
  -3   3  16     1071.19     1032.01     52.20 o
  -2   3  16       52.63       67.26     16.17 o
  -1   3  16      136.16      150.76     24.79 o
   0   3  16       39.39       31.31     18.62 o
   1   3  16       56.16       77.80     14.85 o
   2   3  16        3.73       13.23     14.25 o
   3   3  16       18.63       12.60      9.89 o
   4   3  16        6.79       23.85      9.47 o
   5   3  16        0.08        7.77      9.66 o
 -17   4  16       17.81       51.79     17.26 o
 -16   4  16        0.00       53.80     22.52 o
 -15   4  16       35.02       36.24     14.54 o
 -14   4  16       39.01       71.43     38.06 o
 -13   4  16        8.20       20.46     44.08 o
 -12   4  16       20.68       26.77     13.56 o
 -11   4  16      231.84      195.02     27.00 o
 -10   4  16      198.69      163.16     26.80 o
  -9   4  16      433.94      405.46     43.43 o
  -8   4  16       15.57       30.51      9.85 o
  -7   4  16        3.41       19.53     13.70 o
  -6   4  16      214.20      270.49     39.75 o
  -5   4  16        0.16        5.94     11.79 o
  -4   4  16      181.81      137.69     49.19 o
  -3   4  16      217.99      236.06     30.55 o
  -2   4  16       10.12       -0.02     13.70 o
  -1   4  16      464.91      514.26     37.34 o
   0   4  16      136.14      170.90     25.93 o
   1   4  16      114.52      110.44     16.82 o
   2   4  16      184.90      182.07     23.45 o
   3   4  16       25.67       23.15     22.41 o
   4   4  16       26.66       31.46      7.98 o
 -16   5  16       27.64       30.65     11.02 o
 -15   5  16        3.20       26.75     13.80 o
 -14   5  16       10.25       30.07     25.93 o
 -13   5  16        0.01       73.21     21.64 o
 -12   5  16        9.92       18.41     12.86 o
 -11   5  16      255.95      238.98     21.72 o
 -10   5  16        6.85       17.44     19.40 o
  -9   5  16       28.35       31.74     11.09 o
  -8   5  16        2.53       16.82     10.84 o
  -7   5  16        4.12       19.62     10.13 o
  -6   5  16       25.28       44.10     16.41 o
  -5   5  16        0.19       23.41     21.56 o
  -4   5  16        2.35        5.14     16.20 o
  -3   5  16      369.80      441.50     34.56 o
  -2   5  16      213.62      173.73     31.09 o
  -1   5  16        0.04       21.01      9.32 o
   0   5  16        3.30       24.43      8.64 o
   1   5  16       12.94       28.08     10.75 o
   2   5  16        3.75       21.08      9.84 o
   3   5  16      132.19      146.43     16.44 o
 -15   6  16       63.78       75.69     34.24 o
 -14   6  16      218.54      195.00     25.20 o
 -13   6  16       72.27       39.94     25.93 o
 -12   6  16       37.53       53.28     19.45 o
 -11   6  16      321.40      303.98     33.25 o
 -10   6  16       47.74       58.57     21.56 o
  -9   6  16      128.92      120.47     19.80 o
  -8   6  16        4.38       27.68     14.70 o
  -7   6  16        0.11        4.74     17.04 o
  -6   6  16       43.21       54.35     18.37 o
  -5   6  16      115.40      108.05     14.80 o
  -4   6  16      528.28      518.86     40.23 o
  -3   6  16        0.01       21.77     13.87 o
  -2   6  16      310.04      338.48     38.23 o
  -1   6  16       86.78      126.60     21.80 o
   0   6  16        0.30       23.72     15.13 o
   1   6  16        0.02        0.84     16.60 o
 -12   7  16      127.77      171.70     39.30 o
 -11   7  16       12.45        3.87     12.65 o
 -10   7  16      108.79       88.57     17.59 o
  -9   7  16       15.37        9.42     20.72 o
  -8   7  16       21.17       24.34      9.92 o
  -7   7  16      445.30      429.23     37.15 o
  -6   7  16       17.41       18.86     25.02 o
  -5   7  16       17.33       13.36     23.55 o
  -4   7  16       45.78       27.65     11.58 o
  -3   7  16       76.85       80.87     17.37 o
  -2   7  16        5.40        7.81     11.39 o
  -1   7  16       31.41       23.49     11.29 o
 -18   1  17      375.14      507.24     52.58 o
 -17   1  17      304.85      339.24     44.92 o
 -16   1  17      133.54       87.73     22.37 o
 -15   1  17        0.27       17.19     11.84 o
 -14   1  17        0.68       -6.18     24.21 o
 -13   1  17       90.05      127.50     34.42 o
 -12   1  17        3.42       12.44     23.14 o
 -11   1  17       91.28      109.81     23.07 o
 -10   1  17       79.90       80.87     20.36 o
  -9   1  17     1380.45     1686.53    665.45 o
  -8   1  17       38.16       41.56     12.97 o
  -7   1  17        3.26       26.29     14.10 o
  -6   1  17        0.26       37.32     13.79 o
  -5   1  17      129.17      163.73     24.53 o
  -4   1  17       53.74       57.21     15.02 o
  -3   1  17        5.66        9.88      8.76 o
  -2   1  17       74.34       79.64     18.86 o
  -1   1  17        0.07       14.31     14.99 o
   0   1  17      178.82      180.52     39.78 o
   1   1  17        2.49        8.63     11.70 o
   2   1  17       42.29       58.26     15.40 o
   3   1  17       31.71       43.96     11.82 o
 -17   2  17      261.69      304.46     35.44 o
 -16   2  17      555.13      606.68    230.27 o
 -15   2  17      320.36      263.23     28.49 o
 -14   2  17       43.23       58.98     21.89 o
 -13   2  17      317.78      334.88     29.36 o
 -12   2  17       91.94       64.89     24.98 o
 -11   2  17      232.37      246.25     29.81 o
 -10   2  17       81.81       51.08     28.32 o
  -9   2  17      186.43      177.63     28.00 o
  -8   2  17      625.86      584.85     58.17 o
  -7   2  17        0.62       -3.78     14.70 o
  -6   2  17       60.21       85.87     20.48 o
  -5   2  17        1.14       34.59     11.57 o
  -4   2  17        0.18        7.88     35.04 o
  -3   2  17       11.65       14.98     14.18 o
  -2   2  17        0.04       22.87     10.50 o
  -1   2  17       38.95       17.71     12.75 o
   0   2  17       30.89       14.34     15.17 o
   1   2  17       89.89       73.48     38.68 o
   2   2  17      197.71      239.02     34.49 o
   3   2  17       75.19       60.68     13.81 o
 -17   3  17       27.82       35.74     13.21 o
 -16   3  17       98.64       87.77     42.32 o
 -15   3  17       52.94       55.03     18.41 o
 -14   3  17        5.41       27.66     27.51 o
 -13   3  17       32.76       39.20     20.53 o
 -12   3  17       27.55       30.02     17.71 o
 -11   3  17      260.23      255.51     34.05 o
 -10   3  17       72.67       93.77     37.32 o
  -9   3  17       54.62       64.91     15.70 o
  -8   3  17      281.56      299.93     54.92 o
  -7   3  17      241.95      255.61     27.97 o
  -6   3  17      289.03      269.83     29.12 o
  -5   3  17      126.23      152.00     32.03 o
  -4   3  17        1.94       -1.65     16.42 o
  -3   3  17       52.89       46.72     28.21 o
  -2   3  17       82.69       49.31     12.95 o
  -1   3  17       87.81       70.40     23.69 o
   0   3  17       60.86       75.29     34.02 o
   1   3  17       19.79        8.02     21.97 o
   2   3  17        0.51        0.59     11.58 o
 -16   4  17      343.42      373.92     41.19 o
 -15   4  17       76.96       53.14     17.04 o
 -14   4  17       93.29       95.26     29.68 o
 -13   4  17       23.61       11.23     30.75 o
 -12   4  17        1.50       12.72      9.31 o
 -11   4  17      115.30      106.74     17.76 o
 -10   4  17      548.36      517.14     58.41 o
  -9   4  17      190.18      192.67     48.93 o
  -8   4  17     1028.86      941.96    116.93 o
  -7   4  17        7.13       10.15     18.88 o
  -6   4  17      149.87      120.58     41.77 o
  -5   4  17       22.15       49.71     50.21 o
  -4   4  17       64.90       46.79     17.12 o
  -3   4  17        4.61        4.11     13.37 o
  -2   4  17        0.04        6.85     32.36 o
  -1   4  17      330.14      308.27     38.12 o
   0   4  17       56.51       70.90     22.17 o
   1   4  17       68.00       56.21     19.14 o
 -14   5  17       26.77       29.40     11.48 o
 -13   5  17       10.76       54.78     19.52 o
 -12   5  17        1.90       21.35     31.55 o
 -11   5  17      422.63      502.10    192.88 o
 -10   5  17      425.33      392.81     52.31 o
  -9   5  17      769.46      728.04     65.99 o
  -8   5  17       77.89       84.09     14.86 o
  -7   5  17      475.63      413.52     43.43 o
  -6   5  17       49.14       38.85     14.52 o
  -5   5  17      101.44       64.56     23.14 o
  -4   5  17        2.65       18.85     11.02 o
  -3   5  17       20.16       44.54     18.88 o
  -2   5  17       21.63       21.72      8.17 o
  -1   5  17        3.82        5.48     10.36 o
   0   5  17      289.49      256.05     46.47 o
 -12   6  17       21.30       31.42     24.17 o
 -11   6  17      421.56      455.63     40.57 o
 -10   6  17       31.86      130.77     49.26 o
  -9   6  17      276.23      302.84     45.73 o
  -8   6  17       50.82       28.78     14.95 o
  -7   6  17       19.78       39.24     15.71 o
  -6   6  17       51.15       79.20     37.36 o
  -5   6  17        1.00       24.43     12.40 o
  -4   6  17        2.59       29.53     43.35 o
  -3   6  17       36.59       23.09     16.64 o
 -16   0  18      661.83      776.10    689.70 o
 -15   0  18       18.52       15.13     31.15 o
 -14   0  18     1140.38     1165.91    612.56 o
 -13   0  18      244.07      340.74     45.26 o
 -12   0  18     1233.82     1369.34    783.15 o
 -11   0  18      170.51      162.07     32.84 o
 -10   0  18      532.32      424.56     84.71 o
  -9   0  18        5.53       36.22     26.96 o
  -8   0  18        6.93      -23.07     21.31 o
  -7   0  18       79.09       64.87     18.00 o
  -6   0  18      135.78       81.47     25.64 o
  -5   0  18      167.20      140.54     33.50 o
  -4   0  18       11.68       61.79     21.67 o
  -3   0  18        1.28       29.53     23.73 o
  -2   0  18       59.45       81.92     26.82 o
  -1   0  18      963.47      961.82    511.40 o
   0   0  18       14.11       10.87     14.84 o
   1   0  18       71.32      104.10     22.19 o
 -16   1  18       46.76       66.93     22.48 o
 -15   1  18      425.11      406.21     35.83 o
 -14   1  18      160.53      129.22     24.76 o
 -13   1  18       30.26       40.47     11.52 o
 -12   1  18      206.84      157.71     63.44 o
 -11   1  18        0.61       26.43     13.63 o
 -10   1  18      122.81       96.90     20.57 o
  -9   1  18      484.32      380.68     44.78 o
  -8   1  18      175.19      222.05     69.28 o
  -7   1  18       12.28       -6.36     11.84 o
  -6   1  18       24.72       28.94     14.07 o
  -5   1  18        0.91       16.58     20.46 o
  -4   1  18        5.56       19.97     13.66 o
  -3   1  18       85.53       60.27     16.98 o
  -2   1  18       11.07       41.56     22.52 o
  -1   1  18       10.40       31.28     29.53 o
   0   1  18      454.60      467.53     78.38 o
 -15   2  18       24.50       57.13     17.89 o
 -14   2  18        1.76       39.78     13.26 o
 -13   2  18       50.23       54.82     29.06 o
 -12   2  18        4.89       39.66     16.23 o
 -11   2  18      262.91      340.75     32.95 o
 -10   2  18      409.17      395.11     41.58 o
  -9   2  18        1.97       51.62     18.48 o
  -8   2  18      241.82      247.55     27.06 o
  -7   2  18      293.38      327.38     64.50 o
  -6   2  18       32.70       33.58     41.25 o
  -5   2  18      115.50      113.98     42.98 o
  -4   2  18       47.32       63.67     17.92 o
  -3   2  18        2.45       22.55     13.54 o
  -2   2  18       68.06       34.09     23.66 o
  -1   2  18       15.31       39.90     14.69 o
   0   2  18        3.02       43.61     13.31 o
 -14   3  18      284.91      284.96     38.11 o
 -13   3  18       16.17       28.70     17.01 o
 -12   3  18      258.95      346.93     38.44 o
 -11   3  18      119.36      134.72     38.86 o
 -10   3  18       32.78       26.46     27.37 o
  -9   3  18      328.18      302.23     28.65 o
  -8   3  18      198.98      193.64     62.19 o
  -7   3  18       26.41       47.13     16.26 o
  -6   3  18      201.09      192.05     24.67 o
  -5   3  18      411.75      409.96     30.51 o
  -4   3  18      427.78      486.94    184.76 o
  -3   3  18      351.52      384.57     33.99 o
  -2   3  18        1.96        0.36     14.95 o
  -1   3  18       98.65       82.24     30.97 o
 -13   4  18        9.73       46.26     10.54 o
 -12   4  18      166.56      144.60     24.15 o
 -11   4  18       97.03      111.20     22.68 o
 -10   4  18        3.63       15.59     20.57 o
  -9   4  18       94.41       80.68     44.81 o
  -8   4  18       68.59       79.21     21.30 o
  -7   4  18      216.55      272.73     54.33 o
  -6   4  18      133.40      190.51     33.43 o
  -5   4  18      172.83      177.32     24.64 o
  -4   4  18        0.32       43.96     12.45 o
  -3   4  18      259.49      285.67     27.01 o
  -2   4  18       73.47       59.11     32.14 o
 -10   5  18       28.19       42.54     14.54 o
  -9   5  18        7.90        6.13      8.61 o
  -8   5  18        3.15        7.07     25.16 o
  -7   5  18        5.78       34.86      9.97 o
  -6   5  18      138.62      184.84     32.10 o
  -5   5  18        5.47       33.40     11.06 o
 -13   1  19      270.86      315.10     52.68 o
 -12   1  19      238.31      223.53     31.15 o
 -11   1  19       46.87       56.07     15.87 o
 -10   1  19      243.00      271.37     32.36 o
  -9   1  19      422.39      432.41     62.04 o
  -8   1  19        3.14       34.65     20.02 o
  -7   1  19        2.26       18.45      9.92 o
  -6   1  19      353.35      371.30     66.12 o
  -5   1  19        3.04       53.01     17.52 o
  -4   1  19       90.32      116.63     21.05 o
 -12   2  19      324.89      319.24    107.00 o
 -11   2  19       27.77       38.99     13.12 o
 -10   2  19       31.89       15.32     21.31 o
  -9   2  19       10.91       39.54     13.56 o
  -8   2  19       23.85       14.21     20.61 o
  -7   2  19       27.11       31.28     24.91 o
  -6   2  19        0.02       34.16     15.57 o
  -5   2  19       87.41       76.23     29.72 o
  -9   3  19       13.26       32.49     21.93 o
  -8   3  19        1.89       15.65     11.67 o
  -7   3  19       71.72       51.93     30.34 o
 
